# Supplementary material for: Triethyl­ammonium (indane-1,2,3-trione 1,2-dioximato-κ2 N 1,O 2)(indane-1,2,3-trione 2-oximato 1-oxime-κ2 N 1,O 2)nickel(II)
Source: Acta Crystallogr Sect E Struct Rep Online. 2012 Mar 14;68(Pt 4):m421. doi: 10.1107/S1600536812010458 (PMC3343825; doi:10.1107/S1600536812010458)
Supplement: Supplementary file 1 [file e-68-0m421-sup1.cif]

##############################################################################
#                                                                            #
# This CIF contains the data in a paper accepted for publication in          #
# Acta Crystallographica Section E. It conforms to the requirements of       #
# Notes for Authors for Acta Crystallographica Section E, and has been       #
# peer reviewed under the auspices of the IUCr Commission on Journals.       #
#                                                                            #
# Full details of the Crystallographic Information File format               #
# are given in the paper "The Crystallographic Information File (CIF):       #
# a New Standard Archive File for Crystallography" by S. R. Hall, F. H.      #
# Allen and I. D. Brown [Acta Cryst. (1991), A47, 655-685].                  #
#                                                                            #
# The current version of the core CIF dictionary is obtainable from          #
# ftp://ftp.iucr.org/pub/cif_core.dic.                                       #
#                                                                            #
# Software is freely available for graphical display of the structure(s)     #
# in this CIF. For information consult the CIF software page                 #
# http://www.iucr.org/resources/cif/software.                                #
#                                                                            #
# This file may be used for bona fide research purposes within the           #
# scientific community so long as proper attribution is given to the journal # 
# article from which it was obtained.                                        #
#                                                                            #
##############################################################################
data_I
_audit_creation_method     SHELXL-97
_chemical_name_systematic
;
Triethylammonium (indane-1,2,3-trione
1,2-dioximato-\k^2^<i>N</i>^1^,<i>O</i>^2^)(indane-1,2,3-trione 2-oximato
1-oxime-\k^2^<i>N</i>^1^,<i>O</i>^2^)nickel(II)
;
_chemical_name_common     ?
_chemical_formula_moiety     'C6 H16 N +, C18 H9 N4 Ni O6 -'
_chemical_formula_sum     'C24 H25 N5 Ni O6'
_chemical_formula_iupac     '(C6 H16 N) [Ni (C9 H4 N2 O3) (C9 H5 N2 O3)]'
_chemical_formula_weight     538.20
_chemical_melting_point     ?
_symmetry_cell_setting     triclinic
_symmetry_space_group_name_H-M     'P -1'
_symmetry_space_group_name_Hall     '-P 1'
loop_
    _symmetry_equiv_pos_as_xyz
    'x, y, z'
    '-x, -y, -z'
_cell_length_a     9.710(5)
_cell_length_b     10.470(5)
_cell_length_c     12.156(6)
_cell_angle_alpha     80.785(6)
_cell_angle_beta     87.639(6)
_cell_angle_gamma     72.217(6)
_cell_volume     1161.6(10)
_cell_formula_units_Z     2
_cell_measurement_reflns_used     1572
_cell_measurement_theta_min     2.7925
_cell_measurement_theta_max     21.3085
_cell_measurement_temperature     298(2)
_exptl_crystal_description     block
_exptl_crystal_colour     green
_exptl_crystal_size_max     0.45
_exptl_crystal_size_mid     0.35
_exptl_crystal_size_min     0.33
_exptl_crystal_density_diffrn     1.539
_exptl_crystal_density_meas     ?
_exptl_crystal_density_method     'not measured'
_exptl_crystal_F_000     560
_exptl_absorpt_coefficient_mu     0.888
_exptl_absorpt_correction_type     multi-scan
_exptl_absorpt_process_details     '(SADABS; Sheldrick, 1996)'
_exptl_absorpt_correction_T_min     0.6908
_exptl_absorpt_correction_T_max     0.7583
_exptl_special_details
;
;
_diffrn_ambient_temperature     298(2)
_diffrn_radiation_type     MoK\a
_diffrn_radiation_wavelength     0.71073
_diffrn_radiation_source     'fine-focus sealed tube'
_diffrn_radiation_monochromator     graphite
_diffrn_measurement_device_type     'Siemens SMART CCD area-detector'
_diffrn_measurement_method     'phi and omega scans'
_diffrn_detector_area_resol_mean     ?
_diffrn_reflns_number     6186
_diffrn_reflns_av_R_equivalents     0.0271
_diffrn_reflns_av_sigmaI/netI     0.0719
_diffrn_reflns_theta_min     2.46
_diffrn_reflns_theta_max     25.02
_diffrn_reflns_theta_full     25.02
_diffrn_measured_fraction_theta_max     0.987
_diffrn_measured_fraction_theta_full     0.987
_diffrn_reflns_limit_h_min     -7
_diffrn_reflns_limit_h_max     11
_diffrn_reflns_limit_k_min     -9
_diffrn_reflns_limit_k_max     12
_diffrn_reflns_limit_l_min     -14
_diffrn_reflns_limit_l_max     13
_diffrn_standards_number     ?
_diffrn_standards_interval_count     ?
_diffrn_standards_interval_time     ?
_diffrn_standards_decay_%     ?
_reflns_number_total     4073
_reflns_number_gt     2650
_reflns_threshold_expression     I>2sigma(I)
_refine_ls_structure_factor_coef     Fsqd
_refine_ls_matrix_type     full
_refine_ls_R_factor_all     0.0748
_refine_ls_R_factor_gt     0.0441
_refine_ls_wR_factor_gt     0.0684
_refine_ls_wR_factor_ref     0.0750
_refine_ls_goodness_of_fit_ref     1.002
_refine_ls_restrained_S_all     1.002
_refine_ls_number_reflns     4073
_refine_ls_number_parameters     332
_refine_ls_number_restraints     0
_refine_ls_hydrogen_treatment     mixed
_refine_ls_weighting_scheme     calc
_refine_ls_weighting_details
         'calc w=1/[\s^2^(Fo^2^)+(0.0150P)^2^+0.0000P] where P=(Fo^2^+2Fc^2^)/3'
_atom_sites_solution_hydrogens     geom
_atom_sites_solution_primary     direct
_atom_sites_solution_secondary     difmap
_refine_ls_shift/su_max     0.000
_refine_ls_shift/su_mean     0.000
_refine_diff_density_max     0.341
_refine_diff_density_min     -0.268
_refine_ls_extinction_method     none
_refine_ls_extinction_coef     ?
loop_
    _atom_type_symbol
    _atom_type_description
    _atom_type_scat_dispersion_real
    _atom_type_scat_dispersion_imag
    _atom_type_scat_source
    'C' 'C' 0.0033 0.0016
                         'International Tables Vol C Tables 4.2.6.8 and 6.1.1.4'
    'H' 'H' 0.0000 0.0000
                         'International Tables Vol C Tables 4.2.6.8 and 6.1.1.4'
    'N' 'N' 0.0061 0.0033
                         'International Tables Vol C Tables 4.2.6.8 and 6.1.1.4'
    'O' 'O' 0.0106 0.0060
                         'International Tables Vol C Tables 4.2.6.8 and 6.1.1.4'
    'Ni' 'Ni' 0.3393 1.1124
                         'International Tables Vol C Tables 4.2.6.8 and 6.1.1.4'
_computing_data_collection     'SMART (Siemens, 1996)'
_computing_cell_refinement     'SAINT (Siemens, 1996)'
_computing_data_reduction     'SAINT (Siemens, 1996)'
_computing_structure_solution     'SHELXS97 (Sheldrick, 2008)'
_computing_structure_refinement     'SHELXL97 (Sheldrick, 2008)'
_computing_molecular_graphics     'SHELXTL (Sheldrick, 2008)'
_computing_publication_material     'SHELXTL (Sheldrick, 2008)'
loop_
    _atom_site_type_symbol
    _atom_site_label
    _atom_site_fract_x
    _atom_site_fract_y
    _atom_site_fract_z
    _atom_site_U_iso_or_equiv
    _atom_site_adp_type
    _atom_site_calc_flag
    _atom_site_refinement_flags
    _atom_site_occupancy
    _atom_site_symmetry_multiplicity
    _atom_site_disorder_assembly
    _atom_site_disorder_group
    Ni Ni1 0.36828(5) 0.15590(4) 0.77300(3) 0.04715(15) Uani d . 1 1 . .
    N N1 0.4326(3) 0.0088(2) 0.69308(19) 0.0420(7) Uani d . 1 1 . .
    N N2 0.1501(3) 0.2012(3) 0.6025(2) 0.0552(8) Uani d . 1 1 . .
    N N3 0.5272(3) 0.1035(2) 0.8702(2) 0.0448(7) Uani d . 1 1 . .
    N N4 0.3108(3) 0.3589(3) 0.9226(2) 0.0561(8) Uani d . 1 1 . .
    N N5 -0.0031(3) 0.5196(2) 0.24499(19) 0.0427(7) Uani d . 1 1 . .
    H H5 -0.0878 0.5873 0.2293 0.051 Uiso calc R 1 1 . .
    O O1 0.5575(2) -0.09090(19) 0.71801(18) 0.0532(6) Uani d . 1 1 . .
    O O2 0.2013(2) 0.23611(19) 0.68845(17) 0.0577(6) Uani d . 1 1 . .
    O O3 0.0705(3) 0.0957(2) 0.41575(18) 0.0704(8) Uani d . 1 1 . .
    O O4 0.6413(2) -0.0075(2) 0.86314(18) 0.0608(7) Uani d . 1 1 . .
    H H4 0.603(3) -0.051(3) 0.791(3) 0.078(11) Uiso d . 1 1 . .
    O O5 0.2738(2) 0.3093(2) 0.83908(17) 0.0599(7) Uani d . 1 1 . .
    O O6 0.4210(2) 0.4371(2) 1.11162(18) 0.0663(7) Uani d . 1 1 . .
    C C1 0.3587(3) -0.0071(3) 0.6126(2) 0.0413(8) Uani d . 1 1 . .
    C C2 0.2244(4) 0.0886(3) 0.5700(2) 0.0459(9) Uani d . 1 1 . .
    C C3 0.1763(4) 0.0403(3) 0.4754(3) 0.0530(9) Uani d . 1 1 . .
    C C4 0.2861(4) -0.0905(3) 0.4650(3) 0.0503(9) Uani d . 1 1 . .
    C C5 0.3935(4) -0.1196(3) 0.5465(2) 0.0458(8) Uani d . 1 1 . .
    C C6 0.5076(4) -0.2386(3) 0.5533(3) 0.0591(10) Uani d . 1 1 . .
    H H6 0.5798 -0.2600 0.6071 0.071 Uiso calc R 1 1 . .
    C C7 0.5104(4) -0.3236(3) 0.4778(3) 0.0702(11) Uani d . 1 1 . .
    H H7 0.5856 -0.4045 0.4818 0.084 Uiso calc R 1 1 . .
    C C8 0.4065(5) -0.2942(4) 0.3965(3) 0.0729(12) Uani d . 1 1 . .
    H H8 0.4136 -0.3535 0.3457 0.087 Uiso calc R 1 1 . .
    C C9 0.2915(4) -0.1767(4) 0.3900(3) 0.0660(11) Uani d . 1 1 . .
    H H9 0.2195 -0.1565 0.3361 0.079 Uiso calc R 1 1 . .
    C C10 0.5401(3) 0.1702(3) 0.9481(2) 0.0417(8) Uani d . 1 1 . .
    C C11 0.4322(3) 0.2923(3) 0.9718(3) 0.0444(8) Uani d . 1 1 . .
    C C12 0.4829(4) 0.3399(3) 1.0668(3) 0.0472(9) Uani d . 1 1 . .
    C C13 0.6247(3) 0.2408(3) 1.0977(2) 0.0418(8) Uani d . 1 1 . .
    C C14 0.6586(3) 0.1395(3) 1.0295(2) 0.0413(8) Uani d . 1 1 . .
    C C15 0.7877(3) 0.0347(3) 1.0470(2) 0.0508(9) Uani d . 1 1 . .
    H H15 0.8124 -0.0335 1.0027 0.061 Uiso calc R 1 1 . .
    C C16 0.8782(4) 0.0341(3) 1.1312(3) 0.0564(9) Uani d . 1 1 . .
    H H16 0.9649 -0.0357 1.1434 0.068 Uiso calc R 1 1 . .
    C C17 0.8443(4) 0.1341(3) 1.1983(3) 0.0579(10) Uani d . 1 1 . .
    H H17 0.9080 0.1317 1.2542 0.069 Uiso calc R 1 1 . .
    C C18 0.7154(4) 0.2375(3) 1.1818(3) 0.0528(9) Uani d . 1 1 . .
    H H18 0.6904 0.3043 1.2274 0.063 Uiso calc R 1 1 . .
    C C19 0.0059(4) 0.4224(3) 0.1653(2) 0.0528(9) Uani d . 1 1 . .
    H H19A -0.0805 0.3938 0.1728 0.063 Uiso calc R 1 1 . .
    H H19B 0.0069 0.4697 0.0900 0.063 Uiso calc R 1 1 . .
    C C20 0.1351(4) 0.2988(3) 0.1811(3) 0.0665(11) Uani d . 1 1 . .
    H H20A 0.2216 0.3256 0.1745 0.100 Uiso calc R 1 1 . .
    H H20B 0.1345 0.2437 0.1253 0.100 Uiso calc R 1 1 . .
    H H20C 0.1322 0.2477 0.2537 0.100 Uiso calc R 1 1 . .
    C C21 -0.0122(4) 0.4581(3) 0.3641(2) 0.0540(10) Uani d . 1 1 . .
    H H21A 0.0738 0.3814 0.3828 0.065 Uiso calc R 1 1 . .
    H H21B -0.0133 0.5247 0.4115 0.065 Uiso calc R 1 1 . .
    C C22 -0.1422(4) 0.4113(3) 0.3886(3) 0.0682(11) Uani d . 1 1 . .
    H H22A -0.2266 0.4813 0.3576 0.102 Uiso calc R 1 1 . .
    H H22B -0.1528 0.3915 0.4678 0.102 Uiso calc R 1 1 . .
    H H22C -0.1308 0.3309 0.3563 0.102 Uiso calc R 1 1 . .
    C C23 0.1134(4) 0.5863(3) 0.2317(3) 0.0610(10) Uani d . 1 1 . .
    H H23A 0.2065 0.5175 0.2461 0.073 Uiso calc R 1 1 . .
    H H23B 0.1003 0.6470 0.2864 0.073 Uiso calc R 1 1 . .
    C C24 0.1133(4) 0.6654(3) 0.1169(3) 0.0888(14) Uani d . 1 1 . .
    H H24A 0.1553 0.6039 0.0653 0.133 Uiso calc R 1 1 . .
    H H24B 0.1687 0.7271 0.1177 0.133 Uiso calc R 1 1 . .
    H H24C 0.0157 0.7158 0.0943 0.133 Uiso calc R 1 1 . .
loop_
    _atom_site_aniso_label
    _atom_site_aniso_U_11
    _atom_site_aniso_U_22
    _atom_site_aniso_U_33
    _atom_site_aniso_U_12
    _atom_site_aniso_U_13
    _atom_site_aniso_U_23
    Ni1 0.0395(3) 0.0407(3) 0.0519(3) 0.00054(19) -0.0017(2) -0.00464(19)
    N1 0.0343(17) 0.0376(15) 0.0459(16) -0.0028(13) 0.0006(13) 0.0007(12)
    N2 0.053(2) 0.0496(18) 0.0560(18) -0.0058(15) -0.0135(15) -0.0033(15)
    N3 0.0405(18) 0.0402(16) 0.0472(16) -0.0037(13) 0.0045(13) -0.0059(13)
    N4 0.048(2) 0.0550(18) 0.0605(19) -0.0047(15) -0.0020(15) -0.0174(15)
    N5 0.0418(18) 0.0368(15) 0.0408(15) 0.0009(13) -0.0014(13) -0.0056(12)
    O1 0.0382(15) 0.0431(13) 0.0675(15) 0.0068(11) -0.0067(12) -0.0138(12)
    O2 0.0469(16) 0.0497(14) 0.0663(15) 0.0053(11) -0.0157(12) -0.0144(12)
    O3 0.076(2) 0.0643(16) 0.0637(16) -0.0127(14) -0.0219(14) -0.0005(13)
    O4 0.0473(16) 0.0564(15) 0.0625(15) 0.0146(12) -0.0102(12) -0.0191(12)
    O5 0.0477(16) 0.0546(14) 0.0645(15) 0.0094(11) -0.0120(12) -0.0185(12)
    O6 0.0517(17) 0.0601(16) 0.0826(17) -0.0024(13) 0.0047(13) -0.0284(13)
    C1 0.041(2) 0.0376(19) 0.0425(19) -0.0127(16) 0.0075(16) 0.0012(15)
    C2 0.045(2) 0.0396(19) 0.046(2) -0.0074(17) 0.0006(17) 0.0005(16)
    C3 0.065(3) 0.049(2) 0.044(2) -0.021(2) -0.0001(19) 0.0026(17)
    C4 0.057(3) 0.045(2) 0.051(2) -0.0197(19) 0.0041(19) -0.0045(17)
    C5 0.050(2) 0.040(2) 0.046(2) -0.0150(17) 0.0103(17) -0.0019(16)
    C6 0.061(3) 0.050(2) 0.063(2) -0.0125(19) 0.0074(19) -0.0091(19)
    C7 0.075(3) 0.053(2) 0.081(3) -0.014(2) 0.018(2) -0.023(2)
    C8 0.101(4) 0.059(3) 0.066(3) -0.032(3) 0.019(2) -0.025(2)
    C9 0.082(3) 0.059(2) 0.061(2) -0.026(2) -0.001(2) -0.010(2)
    C10 0.039(2) 0.0417(19) 0.0413(19) -0.0121(16) 0.0048(16) 0.0023(15)
    C11 0.030(2) 0.0423(19) 0.054(2) -0.0033(16) 0.0000(16) -0.0046(16)
    C12 0.041(2) 0.049(2) 0.050(2) -0.0132(18) 0.0045(17) -0.0035(17)
    C13 0.037(2) 0.0432(19) 0.047(2) -0.0165(16) 0.0085(16) -0.0050(16)
    C14 0.037(2) 0.0403(19) 0.0421(19) -0.0099(16) 0.0031(16) 0.0019(15)
    C15 0.046(2) 0.050(2) 0.053(2) -0.0090(17) -0.0026(18) -0.0075(17)
    C16 0.043(2) 0.052(2) 0.066(2) -0.0035(17) -0.0082(19) -0.0031(19)
    C17 0.049(3) 0.064(2) 0.062(2) -0.022(2) -0.0099(19) -0.0009(19)
    C18 0.048(2) 0.058(2) 0.057(2) -0.0200(19) 0.0050(19) -0.0147(18)
    C19 0.060(2) 0.048(2) 0.043(2) -0.0036(18) -0.0016(17) -0.0101(16)
    C20 0.063(3) 0.050(2) 0.083(3) -0.0069(19) 0.021(2) -0.0266(19)
    C21 0.069(3) 0.050(2) 0.0364(19) -0.0085(19) -0.0028(18) -0.0075(16)
    C22 0.064(3) 0.060(2) 0.073(2) -0.013(2) 0.020(2) -0.0048(19)
    C23 0.052(3) 0.053(2) 0.082(3) -0.0187(19) 0.014(2) -0.020(2)
    C24 0.076(3) 0.060(2) 0.111(3) -0.012(2) 0.038(3) 0.014(2)
loop_
    _geom_bond_atom_site_label_1
    _geom_bond_atom_site_label_2
    _geom_bond_site_symmetry_2
    _geom_bond_distance
    _geom_bond_publ_flag
    Ni1 O2 . 1.849(2) y
    Ni1 N3 . 1.872(3) y
    Ni1 O5 . 1.875(2) y
    Ni1 N1 . 1.883(2) y
    N1 C1 . 1.298(3) ?
    N1 O1 . 1.345(3) ?
    N2 C2 . 1.294(4) ?
    N2 O2 . 1.322(3) ?
    N3 C10 . 1.295(3) ?
    N3 O4 . 1.350(3) ?
    N4 C11 . 1.287(3) ?
    N4 O5 . 1.320(3) ?
    N5 C23 . 1.491(4) ?
    N5 C19 . 1.496(3) ?
    N5 C21 . 1.499(3) ?
    N5 H5 . 0.9100 ?
    O1 H4 . 1.19(3) ?
    O3 C3 . 1.217(4) ?
    O4 H4 . 1.18(3) ?
    O6 C12 . 1.213(3) ?
    C1 C2 . 1.436(4) ?
    C1 C5 . 1.477(4) ?
    C2 C3 . 1.473(4) ?
    C3 C4 . 1.477(4) ?
    C4 C9 . 1.371(4) ?
    C4 C5 . 1.399(4) ?
    C5 C6 . 1.385(4) ?
    C6 C7 . 1.372(4) ?
    C6 H6 . 0.9300 ?
    C7 C8 . 1.373(5) ?
    C7 H7 . 0.9300 ?
    C8 C9 . 1.380(4) ?
    C8 H8 . 0.9300 ?
    C9 H9 . 0.9300 ?
    C10 C11 . 1.446(4) ?
    C10 C14 . 1.473(4) ?
    C11 C12 . 1.485(4) ?
    C12 C13 . 1.469(4) ?
    C13 C18 . 1.366(4) ?
    C13 C14 . 1.402(4) ?
    C14 C15 . 1.388(4) ?
    C15 C16 . 1.374(4) ?
    C15 H15 . 0.9300 ?
    C16 C17 . 1.383(4) ?
    C16 H16 . 0.9300 ?
    C17 C18 . 1.379(4) ?
    C17 H17 . 0.9300 ?
    C18 H18 . 0.9300 ?
    C19 C20 . 1.495(4) ?
    C19 H19A . 0.9700 ?
    C19 H19B . 0.9700 ?
    C20 H20A . 0.9600 ?
    C20 H20B . 0.9600 ?
    C20 H20C . 0.9600 ?
    C21 C22 . 1.490(4) ?
    C21 H21A . 0.9700 ?
    C21 H21B . 0.9700 ?
    C22 H22A . 0.9600 ?
    C22 H22B . 0.9600 ?
    C22 H22C . 0.9600 ?
    C23 C24 . 1.505(4) ?
    C23 H23A . 0.9700 ?
    C23 H23B . 0.9700 ?
    C24 H24A . 0.9600 ?
    C24 H24B . 0.9600 ?
    C24 H24C . 0.9600 ?
loop_
    _geom_angle_atom_site_label_1
    _geom_angle_atom_site_label_2
    _geom_angle_atom_site_label_3
    _geom_angle_site_symmetry_1
    _geom_angle_site_symmetry_3
    _geom_angle
    _geom_angle_publ_flag
    O2 Ni1 N3 . . 169.62(10) ?
    O2 Ni1 O5 . . 76.52(9) ?
    N3 Ni1 O5 . . 93.23(10) ?
    O2 Ni1 N1 . . 93.68(10) ?
    N3 Ni1 N1 . . 96.61(11) ?
    O5 Ni1 N1 . . 170.02(11) ?
    C1 N1 O1 . . 114.7(2) ?
    C1 N1 Ni1 . . 123.1(2) ?
    O1 N1 Ni1 . . 122.17(19) ?
    C2 N2 O2 . . 117.2(3) ?
    C10 N3 O4 . . 113.8(2) ?
    C10 N3 Ni1 . . 123.9(2) ?
    O4 N3 Ni1 . . 122.29(19) ?
    C11 N4 O5 . . 117.1(3) ?
    C23 N5 C19 . . 114.3(2) ?
    C23 N5 C21 . . 110.4(2) ?
    C19 N5 C21 . . 112.9(2) ?
    C23 N5 H5 . . 106.2 ?
    C19 N5 H5 . . 106.2 ?
    C21 N5 H5 . . 106.2 ?
    N1 O1 H4 . . 101.0(14) ?
    N2 O2 Ni1 . . 132.04(17) ?
    N3 O4 H4 . . 101.0(15) ?
    N4 O5 Ni1 . . 131.86(18) ?
    N1 C1 C2 . . 124.2(3) ?
    N1 C1 C5 . . 128.6(3) ?
    C2 C1 C5 . . 107.2(3) ?
    N2 C2 C1 . . 129.7(3) ?
    N2 C2 C3 . . 121.4(3) ?
    C1 C2 C3 . . 108.9(3) ?
    O3 C3 C2 . . 128.3(3) ?
    O3 C3 C4 . . 126.1(3) ?
    C2 C3 C4 . . 105.6(3) ?
    C9 C4 C5 . . 121.5(3) ?
    C9 C4 C3 . . 128.8(3) ?
    C5 C4 C3 . . 109.7(3) ?
    C6 C5 C4 . . 119.8(3) ?
    C6 C5 C1 . . 131.6(3) ?
    C4 C5 C1 . . 108.6(3) ?
    C7 C6 C5 . . 117.6(3) ?
    C7 C6 H6 . . 121.2 ?
    C5 C6 H6 . . 121.2 ?
    C6 C7 C8 . . 122.6(4) ?
    C6 C7 H7 . . 118.7 ?
    C8 C7 H7 . . 118.7 ?
    C7 C8 C9 . . 120.1(3) ?
    C7 C8 H8 . . 120.0 ?
    C9 C8 H8 . . 120.0 ?
    C4 C9 C8 . . 118.3(3) ?
    C4 C9 H9 . . 120.9 ?
    C8 C9 H9 . . 120.9 ?
    N3 C10 C11 . . 124.0(3) ?
    N3 C10 C14 . . 129.0(3) ?
    C11 C10 C14 . . 107.0(3) ?
    N4 C11 C10 . . 129.9(3) ?
    N4 C11 C12 . . 121.1(3) ?
    C10 C11 C12 . . 109.1(3) ?
    O6 C12 C13 . . 126.9(3) ?
    O6 C12 C11 . . 128.3(3) ?
    C13 C12 C11 . . 104.8(3) ?
    C18 C13 C14 . . 121.3(3) ?
    C18 C13 C12 . . 128.1(3) ?
    C14 C13 C12 . . 110.6(3) ?
    C15 C14 C13 . . 119.3(3) ?
    C15 C14 C10 . . 132.2(3) ?
    C13 C14 C10 . . 108.5(3) ?
    C16 C15 C14 . . 118.5(3) ?
    C16 C15 H15 . . 120.7 ?
    C14 C15 H15 . . 120.7 ?
    C15 C16 C17 . . 122.0(3) ?
    C15 C16 H16 . . 119.0 ?
    C17 C16 H16 . . 119.0 ?
    C18 C17 C16 . . 119.5(3) ?
    C18 C17 H17 . . 120.2 ?
    C16 C17 H17 . . 120.2 ?
    C13 C18 C17 . . 119.3(3) ?
    C13 C18 H18 . . 120.3 ?
    C17 C18 H18 . . 120.3 ?
    C20 C19 N5 . . 114.8(2) ?
    C20 C19 H19A . . 108.6 ?
    N5 C19 H19A . . 108.6 ?
    C20 C19 H19B . . 108.6 ?
    N5 C19 H19B . . 108.6 ?
    H19A C19 H19B . . 107.6 ?
    C19 C20 H20A . . 109.5 ?
    C19 C20 H20B . . 109.5 ?
    H20A C20 H20B . . 109.5 ?
    C19 C20 H20C . . 109.5 ?
    H20A C20 H20C . . 109.5 ?
    H20B C20 H20C . . 109.5 ?
    C22 C21 N5 . . 113.8(3) ?
    C22 C21 H21A . . 108.8 ?
    N5 C21 H21A . . 108.8 ?
    C22 C21 H21B . . 108.8 ?
    N5 C21 H21B . . 108.8 ?
    H21A C21 H21B . . 107.7 ?
    C21 C22 H22A . . 109.5 ?
    C21 C22 H22B . . 109.5 ?
    H22A C22 H22B . . 109.5 ?
    C21 C22 H22C . . 109.5 ?
    H22A C22 H22C . . 109.5 ?
    H22B C22 H22C . . 109.5 ?
    N5 C23 C24 . . 112.1(3) ?
    N5 C23 H23A . . 109.2 ?
    C24 C23 H23A . . 109.2 ?
    N5 C23 H23B . . 109.2 ?
    C24 C23 H23B . . 109.2 ?
    H23A C23 H23B . . 107.9 ?
    C23 C24 H24A . . 109.5 ?
    C23 C24 H24B . . 109.5 ?
    H24A C24 H24B . . 109.5 ?
    C23 C24 H24C . . 109.5 ?
    H24A C24 H24C . . 109.5 ?
    H24B C24 H24C . . 109.5 ?
loop_
    _geom_torsion_atom_site_label_1
    _geom_torsion_atom_site_label_2
    _geom_torsion_atom_site_label_3
    _geom_torsion_atom_site_label_4
    _geom_torsion_site_symmetry_1
    _geom_torsion_site_symmetry_2
    _geom_torsion_site_symmetry_3
    _geom_torsion_site_symmetry_4
    _geom_torsion
    _geom_torsion_publ_flag
    O2 Ni1 N1 C1 . . . . -2.3(2) ?
    N3 Ni1 N1 C1 . . . . 179.0(2) ?
    O5 Ni1 N1 C1 . . . . 8.5(7) ?
    O2 Ni1 N1 O1 . . . . -180.0(2) ?
    N3 Ni1 N1 O1 . . . . 1.3(2) ?
    O5 Ni1 N1 O1 . . . . -169.2(5) ?
    O2 Ni1 N3 C10 . . . . 8.2(7) ?
    O5 Ni1 N3 C10 . . . . -0.6(3) ?
    N1 Ni1 N3 C10 . . . . -179.0(2) ?
    O2 Ni1 N3 O4 . . . . -170.4(5) ?
    O5 Ni1 N3 O4 . . . . -179.2(2) ?
    N1 Ni1 N3 O4 . . . . 2.5(2) ?
    C2 N2 O2 Ni1 . . . . 2.3(4) ?
    N3 Ni1 O2 N2 . . . . 172.0(5) ?
    O5 Ni1 O2 N2 . . . . -179.0(3) ?
    N1 Ni1 O2 N2 . . . . -0.9(3) ?
    C11 N4 O5 Ni1 . . . . -1.4(4) ?
    O2 Ni1 O5 N4 . . . . -177.7(3) ?
    N3 Ni1 O5 N4 . . . . 0.7(3) ?
    N1 Ni1 O5 N4 . . . . 171.3(5) ?
    O1 N1 C1 C2 . . . . -178.1(3) ?
    Ni1 N1 C1 C2 . . . . 4.1(4) ?
    O1 N1 C1 C5 . . . . 0.5(4) ?
    Ni1 N1 C1 C5 . . . . -177.4(2) ?
    O2 N2 C2 C1 . . . . -0.8(5) ?
    O2 N2 C2 C3 . . . . 179.7(3) ?
    N1 C1 C2 N2 . . . . -2.6(5) ?
    C5 C1 C2 N2 . . . . 178.6(3) ?
    N1 C1 C2 C3 . . . . 177.0(3) ?
    C5 C1 C2 C3 . . . . -1.9(3) ?
    N2 C2 C3 O3 . . . . 2.3(6) ?
    C1 C2 C3 O3 . . . . -177.4(3) ?
    N2 C2 C3 C4 . . . . -179.0(3) ?
    C1 C2 C3 C4 . . . . 1.4(3) ?
    O3 C3 C4 C9 . . . . -1.3(6) ?
    C2 C3 C4 C9 . . . . 179.9(3) ?
    O3 C3 C4 C5 . . . . 178.4(3) ?
    C2 C3 C4 C5 . . . . -0.3(4) ?
    C9 C4 C5 C6 . . . . -0.7(5) ?
    C3 C4 C5 C6 . . . . 179.5(3) ?
    C9 C4 C5 C1 . . . . 179.0(3) ?
    C3 C4 C5 C1 . . . . -0.8(4) ?
    N1 C1 C5 C6 . . . . 2.6(6) ?
    C2 C1 C5 C6 . . . . -178.7(3) ?
    N1 C1 C5 C4 . . . . -177.1(3) ?
    C2 C1 C5 C4 . . . . 1.7(3) ?
    C4 C5 C6 C7 . . . . 0.3(5) ?
    C1 C5 C6 C7 . . . . -179.3(3) ?
    C5 C6 C7 C8 . . . . 0.8(5) ?
    C6 C7 C8 C9 . . . . -1.6(6) ?
    C5 C4 C9 C8 . . . . 0.0(5) ?
    C3 C4 C9 C8 . . . . 179.7(3) ?
    C7 C8 C9 C4 . . . . 1.2(5) ?
    O4 N3 C10 C11 . . . . 180.0(2) ?
    Ni1 N3 C10 C11 . . . . 1.3(4) ?
    O4 N3 C10 C14 . . . . -1.6(4) ?
    Ni1 N3 C10 C14 . . . . 179.8(2) ?
    O5 N4 C11 C10 . . . . 2.0(5) ?
    O5 N4 C11 C12 . . . . -179.8(3) ?
    N3 C10 C11 N4 . . . . -2.2(5) ?
    C14 C10 C11 N4 . . . . 179.1(3) ?
    N3 C10 C11 C12 . . . . 179.5(3) ?
    C14 C10 C11 C12 . . . . 0.8(3) ?
    N4 C11 C12 O6 . . . . 3.0(5) ?
    C10 C11 C12 O6 . . . . -178.5(3) ?
    N4 C11 C12 C13 . . . . -178.5(3) ?
    C10 C11 C12 C13 . . . . 0.0(3) ?
    O6 C12 C13 C18 . . . . -0.2(6) ?
    C11 C12 C13 C18 . . . . -178.7(3) ?
    O6 C12 C13 C14 . . . . 177.7(3) ?
    C11 C12 C13 C14 . . . . -0.9(3) ?
    C18 C13 C14 C15 . . . . -0.8(4) ?
    C12 C13 C14 C15 . . . . -178.9(3) ?
    C18 C13 C14 C10 . . . . 179.4(3) ?
    C12 C13 C14 C10 . . . . 1.4(3) ?
    N3 C10 C14 C15 . . . . 0.3(5) ?
    C11 C10 C14 C15 . . . . 179.0(3) ?
    N3 C10 C14 C13 . . . . -179.9(3) ?
    C11 C10 C14 C13 . . . . -1.3(3) ?
    C13 C14 C15 C16 . . . . 0.1(4) ?
    C10 C14 C15 C16 . . . . 179.8(3) ?
    C14 C15 C16 C17 . . . . 0.0(5) ?
    C15 C16 C17 C18 . . . . 0.6(5) ?
    C14 C13 C18 C17 . . . . 1.5(5) ?
    C12 C13 C18 C17 . . . . 179.2(3) ?
    C16 C17 C18 C13 . . . . -1.4(5) ?
    C23 N5 C19 C20 . . . . 66.2(3) ?
    C21 N5 C19 C20 . . . . -61.0(4) ?
    C23 N5 C21 C22 . . . . 169.6(3) ?
    C19 N5 C21 C22 . . . . -61.1(3) ?
    C19 N5 C23 C24 . . . . 59.2(3) ?
    C21 N5 C23 C24 . . . . -172.3(2) ?
loop_
    _geom_hbond_atom_site_label_D
    _geom_hbond_atom_site_label_H
    _geom_hbond_atom_site_label_A
    _geom_hbond_site_symmetry_A
    _geom_hbond_distance_DH
    _geom_hbond_distance_HA
    _geom_hbond_distance_DA
    _geom_hbond_angle_DHA
    N5 H5 O5 2_566 0.91 1.94 2.815(3) 160.3
    N5 H5 O2 2_566 0.91 2.21 2.903(3) 132.3
    O4 H4 O1 . 1.18(3) 1.19(3) 2.363(3) 177(3)
    O4 H4 N1 . 1.18(3) 1.96(3) 2.904(3) 134(2)
data_global
_journal_date_recd_electronic     2012-02-11
_journal_date_accepted     2012-03-09
_journal_name_full     'Acta Crystallographica, Section E'
_journal_year     2012
_journal_volume     68
_journal_issue      4
_journal_page_first     m421
_journal_page_last     m421
_journal_paper_category     QM
_journal_paper_doi     10.1107/S1600536812010458
_journal_coeditor_code     VM2155
_publ_contact_author_name     'Guifang Chen'
_publ_contact_author_address
;
  Department of Chemistry and Biology
  Dongchang College Liaocheng University
  Shandong 252059
  People's Republic of China
;
_publ_contact_author_email     lidacheng62@163.com
_publ_contact_author_fax     '86 635 8230639'
_publ_contact_author_phone     '86 635 8230639'
_publ_section_title
;
Triethylammonium (indane-1,2,3-trione
1,2-dioximato-\k^2^<i>N</i>^1^,<i>O</i>^2^)(indane-1,2,3-trione 2-oximato
1-oxime-\k^2^<i>N</i>^1^,<i>O</i>^2^)nickel(II)
;
loop_
    _publ_author_name
    _publ_author_address
    'Baoyun Zhong'
;
The Third Middle School in Liaocheng
Shandong 252059
 People's Republic of China
;
    'Shengli Li'
;
Department of Chemistry and Biology
Dongchang College Liaocheng University
Shandong 252059
People's Republic of China
;
    'Guifang Chen'
;
Department of Chemistry and Biology
Dongchang College Liaocheng University
Shandong 252059
People's Republic of China
;
_iucr_refine_instructions_details
;
TITL 110107d in P-1
CELL  0.71073    9.7100   10.4700   12.1560    80.785    87.639    72.217
ZERR 2           0.0050    0.0050    0.0060     0.006     0.006     0.006
LATT 1
SFAC C  H  N  O  Ni
UNIT 48 50 10 12 2
OMIT  -3.00  50.04
L.S. 8
ACTA
BOND $H
FMAP 2
PLAN 20
conf
htab 2
eqiv $1 -x, -y+1, -z+1
htab N5  O5_$1
eqiv $2 -x, -y+1, -z+1
htab N5  O2_$1
htab O4 O1
htab O4 N1
size 0.45 0.35 0.33
TEMP    25
WGHT    0.015000
FVAR       0.20466
NI1   5    0.368278    0.155900    0.772996    11.00000    0.03946    0.04073 =
         0.05190   -0.00464   -0.00166    0.00054
N1    3    0.432597    0.008829    0.693084    11.00000    0.03435    0.03763 =
         0.04595    0.00071    0.00059   -0.00283
N2    3    0.150079    0.201216    0.602523    11.00000    0.05287    0.04963 =
         0.05599   -0.00328   -0.01351   -0.00583
N3    3    0.527219    0.103463    0.870174    11.00000    0.04051    0.04021 =
         0.04719   -0.00592    0.00446   -0.00368
N4    3    0.310824    0.358894    0.922557    11.00000    0.04832    0.05499 =
         0.06054   -0.01740   -0.00205   -0.00469
N5    3   -0.003060    0.519641    0.244994    11.00000    0.04177    0.03683 =
         0.04081   -0.00561   -0.00137    0.00087
AFIX  13
H5    2   -0.087762    0.587270    0.229315    11.00000   -1.20000
AFIX   0
O1    4    0.557516   -0.090901    0.718008    11.00000    0.03824    0.04311 =
         0.06755   -0.01381   -0.00672    0.00678
O2    4    0.201319    0.236112    0.688455    11.00000    0.04690    0.04974 =
         0.06627   -0.01436   -0.01567    0.00526
O3    4    0.070456    0.095713    0.415750    11.00000    0.07614    0.06428 =
         0.06372   -0.00046   -0.02188   -0.01274
O4    4    0.641346   -0.007490    0.863143    11.00000    0.04732    0.05638 =
         0.06246   -0.01913   -0.01023    0.01461
H4    2    0.603187   -0.051072    0.790645    11.00000    0.07835
O5    4    0.273813    0.309254    0.839080    11.00000    0.04773    0.05459 =
         0.06450   -0.01846   -0.01200    0.00944
O6    4    0.420956    0.437068    1.111616    11.00000    0.05170    0.06014 =
         0.08259   -0.02841    0.00466   -0.00236
C1    1    0.358673   -0.007126    0.612575    11.00000    0.04126    0.03756 =
         0.04245    0.00116    0.00751   -0.01268
C2    1    0.224425    0.088562    0.569988    11.00000    0.04535    0.03965 =
         0.04645    0.00053    0.00058   -0.00745
C3    1    0.176294    0.040281    0.475398    11.00000    0.06473    0.04934 =
         0.04421    0.00265   -0.00007   -0.02113
C4    1    0.286091   -0.090525    0.465028    11.00000    0.05705    0.04488 =
         0.05058   -0.00451    0.00413   -0.01967
C5    1    0.393457   -0.119615    0.546544    11.00000    0.04978    0.03989 =
         0.04611   -0.00190    0.01033   -0.01496
C6    1    0.507597   -0.238568    0.553301    11.00000    0.06087    0.04962 =
         0.06337   -0.00915    0.00744   -0.01250
AFIX  43
H6    2    0.579817   -0.260021    0.607130    11.00000   -1.20000
AFIX   0
C7    1    0.510368   -0.323650    0.477776    11.00000    0.07544    0.05278 =
         0.08133   -0.02306    0.01818   -0.01371
AFIX  43
H7    2    0.585637   -0.404504    0.481835    11.00000   -1.20000
AFIX   0
C8    1    0.406467   -0.294194    0.396455    11.00000    0.10147    0.05947 =
         0.06636   -0.02463    0.01922   -0.03206
AFIX  43
H8    2    0.413599   -0.353533    0.345672    11.00000   -1.20000
AFIX   0
C9    1    0.291495   -0.176702    0.389958    11.00000    0.08187    0.05857 =
         0.06138   -0.01045   -0.00103   -0.02610
AFIX  43
H9    2    0.219537   -0.156470    0.336079    11.00000   -1.20000
AFIX   0
C10   1    0.540105    0.170196    0.948127    11.00000    0.03855    0.04168 =
         0.04134    0.00226    0.00476   -0.01211
C11   1    0.432168    0.292296    0.971817    11.00000    0.03036    0.04231 =
         0.05438   -0.00456    0.00001   -0.00335
C12   1    0.482881    0.339870    1.066812    11.00000    0.04068    0.04907 =
         0.04985   -0.00351    0.00446   -0.01322
C13   1    0.624687    0.240791    1.097654    11.00000    0.03712    0.04318 =
         0.04662   -0.00498    0.00851   -0.01649
C14   1    0.658557    0.139455    1.029468    11.00000    0.03717    0.04032 =
         0.04211    0.00193    0.00306   -0.00991
C15   1    0.787673    0.034744    1.046968    11.00000    0.04638    0.04966 =
         0.05268   -0.00748   -0.00262   -0.00896
AFIX  43
H15   2    0.812375   -0.033458    1.002695    11.00000   -1.20000
AFIX   0
C16   1    0.878178    0.034097    1.131160    11.00000    0.04274    0.05173 =
         0.06611   -0.00307   -0.00817   -0.00354
AFIX  43
H16   2    0.964875   -0.035743    1.143359    11.00000   -1.20000
AFIX   0
C17   1    0.844292    0.134128    1.198315    11.00000    0.04876    0.06429 =
         0.06162   -0.00089   -0.00991   -0.02183
AFIX  43
H17   2    0.907986    0.131710    1.254241    11.00000   -1.20000
AFIX   0
C18   1    0.715383    0.237485    1.181764    11.00000    0.04783    0.05783 =
         0.05717   -0.01475    0.00502   -0.02003
AFIX  43
H18   2    0.690447    0.304260    1.227399    11.00000   -1.20000
AFIX   0
C19   1    0.005937    0.422376    0.165322    11.00000    0.06012    0.04767 =
         0.04334   -0.01015   -0.00160   -0.00365
AFIX  23
H19A  2   -0.080536    0.393829    0.172757    11.00000   -1.20000
H19B  2    0.006872    0.469712    0.089994    11.00000   -1.20000
AFIX   0
C20   1    0.135124    0.298788    0.181120    11.00000    0.06327    0.05020 =
         0.08282   -0.02656    0.02057   -0.00689
AFIX 137
H20A  2    0.221608    0.325593    0.174495    11.00000   -1.50000
H20B  2    0.134532    0.243659    0.125290    11.00000   -1.50000
H20C  2    0.132215    0.247725    0.253724    11.00000   -1.50000
AFIX   0
C21   1   -0.012215    0.458106    0.364130    11.00000    0.06897    0.05048 =
         0.03643   -0.00749   -0.00282   -0.00853
AFIX  23
H21A  2    0.073784    0.381450    0.382809    11.00000   -1.20000
H21B  2   -0.013267    0.524651    0.411507    11.00000   -1.20000
AFIX   0
C22   1   -0.142167    0.411291    0.388639    11.00000    0.06416    0.05989 =
         0.07326   -0.00478    0.01957   -0.01312
AFIX 137
H22A  2   -0.226585    0.481306    0.357587    11.00000   -1.50000
H22B  2   -0.152796    0.391531    0.467847    11.00000   -1.50000
H22C  2   -0.130825    0.330883    0.356270    11.00000   -1.50000
AFIX   0
C23   1    0.113415    0.586296    0.231742    11.00000    0.05151    0.05313 =
         0.08217   -0.01981    0.01436   -0.01870
AFIX  23
H23A  2    0.206480    0.517502    0.246057    11.00000   -1.20000
H23B  2    0.100318    0.647047    0.286385    11.00000   -1.20000
AFIX   0
C24   1    0.113283    0.665426    0.116853    11.00000    0.07602    0.06026 =
         0.11127    0.01429    0.03823   -0.01166
AFIX 137
H24A  2    0.155349    0.603899    0.065324    11.00000   -1.50000
H24B  2    0.168748    0.727068    0.117700    11.00000   -1.50000
H24C  2    0.015668    0.715777    0.094261    11.00000   -1.50000
HKLF 4
REM  110107d in P-1
REM R1 =  0.0441 for   2650 Fo > 4sig(Fo)  and  0.0748 for all   4073 data
REM    332 parameters refined using      0 restraints
END
WGHT      0.0289      0.0000
REM Highest difference peak  0.341,  deepest hole -0.268,  1-sigma level  0.051
Q1    1   0.2474  0.1612  0.7986  11.00000  0.05    0.30
Q2    1   0.3350  0.0741  0.7346  11.00000  0.05    0.28
Q3    1   0.0999  0.4767  0.3222  11.00000  0.05    0.25
Q4    1   0.4902  0.1504  0.7745  11.00000  0.05    0.23
Q5    1   0.1861  0.5728  0.2830  11.00000  0.05    0.20
Q6    1   0.3914  0.2634  0.7818  11.00000  0.05    0.20
Q7    1   0.3598 -0.3126  0.3283  11.00000  0.05    0.19
Q8    1   0.3021 -0.0113  0.7185  11.00000  0.05    0.19
Q9    1   0.3609  0.0389  0.8101  11.00000  0.05    0.19
Q10   1   0.1772  0.4039  0.8372  11.00000  0.05    0.19
Q11   1   0.6368  0.2234  1.1453  11.00000  0.05    0.18
Q12   1   0.9985  0.1066  1.0875  11.00000  0.05    0.18
Q13   1   0.4502  0.3259  1.0192  11.00000  0.05    0.17
Q14   1   0.2124  0.4647  0.3380  11.00000  0.05    0.17
Q15   1   0.4000  0.3112  0.9190  11.00000  0.05    0.17
Q16   1   0.4743  0.0656  0.8141  11.00000  0.05    0.16
Q17   1   0.3902 -0.1766  0.5788  11.00000  0.05    0.16
Q18   1   0.1370  0.5673  0.0623  11.00000  0.05    0.16
Q19   1   0.3838  0.4295  0.7844  11.00000  0.05    0.16
Q20   1   0.1862  0.1251  0.7281  11.00000  0.05    0.16
;
