# Supplementary material for: Triethyl­ammonium (indane-1,2,3-trione 1,2-dioximato-κ2 N 1,O 2)(indane-1,2,3-trione 2-oximato 1-oxime-κ2 N 1,O 2)nickel(II)
Source: Acta Crystallogr Sect E Struct Rep Online. 2012 Mar 14;68(Pt 4):m421. doi: 10.1107/S1600536812010458 (PMC3343825; doi:10.1107/S1600536812010458)
Supplement: Supplementary file 2 [file e-68-0m421-Isup2.hkl]

# 
# h,k,l, Fc-squared, Fo-squared, sigma(Fo-squared) and status flag 
# 
data_I
_shelx_title ' 110107d in P-1' 
_shelx_refln_list_code          4 
_shelx_F_calc_maximum      304.79 
_exptl_crystal_F_000       560.00 
_reflns_d_resolution_high  0.8403 
 
loop_ 
 _symmetry_equiv_pos_as_xyz 
 'x, y, z' 
 '-x, -y, -z' 
 
_cell_length_a     9.7100 
_cell_length_b    10.4700 
_cell_length_c    12.1560 
_cell_angle_alpha  80.785 
_cell_angle_beta   87.639 
_cell_angle_gamma  72.217 
 
_shelx_F_squared_multiplier     1.000 
 
loop_ 
 _refln_index_h 
 _refln_index_k 
 _refln_index_l 
 _refln_F_squared_calc 
 _refln_F_squared_meas 
 _refln_F_squared_sigma 
 _refln_observed_status 
   2   0   0      613.95      562.00     20.53 o 
   3   0   0       43.18       28.65      8.12 o 
   4   0   0     1968.94     1985.38     55.15 o 
   5   0   0      463.12      516.40     32.71 o 
   6   0   0      271.17      289.83     26.50 o 
   7   0   0        9.21        0.72     12.89 o 
   8   0   0      411.01      437.37     40.11 o 
   9   0   0        1.35        2.86     13.37 o 
  10   0   0        9.36       17.43     21.49 o 
  11   0   0      108.60       99.79     32.95 o 
 -10   1   0      195.24      267.87     38.68 o 
  -9   1   0        7.81        0.24     18.14 o 
  -8   1   0       10.00        4.54     16.71 o 
  -7   1   0      716.33      717.66     47.75 o 
  -6   1   0      356.31      384.37     32.71 o 
  -5   1   0       18.76       27.69     12.41 o 
  -4   1   0     2937.68     3103.88     74.01 o 
  -3   1   0      139.82      139.97     10.71 o 
  -2   1   0     3688.78     3632.75     43.88 o 
  -1   1   0     2544.87     2517.97     28.86 o 
   1   1   0    12730.14    12594.10    111.01 o 
   2   1   0      900.25      799.78     21.96 o 
   3   1   0      186.03      143.01     12.89 o 
   4   1   0      789.24      705.24     29.84 o 
   5   1   0      271.47      270.73     22.68 o 
   6   1   0      535.91      542.18     34.62 o 
   7   1   0      726.54      691.87     43.21 o 
   8   1   0       31.24       36.77     15.28 o 
   9   1   0       80.43       86.42     21.25 o 
  10   1   0       49.39       42.50     22.20 o 
  11   1   0       56.25       70.19     26.98 o 
 -10   2   0       16.97        4.30     21.25 o 
  -9   2   0      407.93      430.21     44.64 o 
  -8   2   0      109.86      131.55     25.31 o 
  -7   2   0       57.90       78.31     21.49 o 
  -6   2   0      913.60      958.07     52.76 o 
  -5   2   0       95.87       70.93     11.46 o 
  -4   2   0       37.24       31.51      8.36 o 
  -3   2   0     2708.88     2688.71     54.30 o 
  -2   2   0     2305.39     2278.47     75.32 o 
  -1   2   0     3072.43     3006.97     37.80 o 
   0   2   0       64.03       58.98     10.39 o 
   1   2   0     2343.22     2429.12     73.53 o 
   2   2   0       27.84       21.02      5.16 o 
   3   2   0      419.96      417.56     20.77 o 
   4   2   0       73.56       56.10     10.74 o 
   5   2   0     2920.85     2804.02     66.13 o 
   6   2   0     1545.36     1413.59     51.81 o 
   7   2   0      661.45      624.55     38.44 o 
   8   2   0        5.80        5.25     11.22 o 
   9   2   0       30.95       25.07     14.32 o 
  10   2   0       17.83       35.33     20.77 o 
  11   2   0        0.22        5.25     22.44 o 
  -9   3   0        6.58       -4.54     14.80 o 
  -8   3   0      145.54      127.97     24.83 o 
  -7   3   0       81.15      141.10     27.46 o 
  -6   3   0        0.01       -6.95      7.08 o 
  -5   3   0      227.54      226.98     18.62 o 
  -4   3   0      494.79      467.36     18.97 o 
  -3   3   0      450.43      451.71     20.84 o 
  -2   3   0     2837.92     2942.88     47.51 o 
  -1   3   0       86.52       77.06      7.33 o 
   0   3   0       92.34       85.26      7.34 o 
   1   3   0      140.70      142.58      8.52 o 
   2   3   0     2003.07     2063.67     33.68 o 
   3   3   0     3683.39     3543.94     47.61 o 
   4   3   0        7.80        3.01      5.54 o 
   5   3   0     2059.64     2071.80     58.25 o 
   6   3   0      984.55      970.25     43.93 o 
   7   3   0      185.45      174.76     23.64 o 
   8   3   0      219.93      194.34     25.31 o 
   9   3   0       95.94      124.38     23.16 o 
  10   3   0       50.59       84.75     25.31 o 
  11   3   0       39.33       46.79     25.78 o 
  -9   4   0        0.52        0.00     20.05 o 
  -8   4   0        7.43        6.45     17.91 o 
  -7   4   0      305.53      311.32     36.29 o 
  -6   4   0      449.36      468.89     29.35 o 
  -5   4   0     1092.58     1116.69     34.08 o 
  -4   4   0      303.56      265.24     27.69 o 
  -3   4   0      582.54      507.87     24.05 o 
  -2   4   0      238.15      199.55     13.84 o 
  -1   4   0      425.46      448.80     18.74 o 
   0   4   0      420.24      401.44     16.44 o 
   1   4   0      283.47      273.90     13.97 o 
   2   4   0      877.34      896.22     23.72 o 
   3   4   0       88.38       99.05      9.28 o 
   4   4   0      466.51      469.52     24.71 o 
   5   4   0       52.39       43.81      9.07 o 
   6   4   0      735.44      706.12     28.09 o 
   7   4   0       10.21        4.08      9.20 o 
   8   4   0       40.08       42.07     12.49 o 
   9   4   0       76.50       70.19     21.25 o 
  10   4   0        0.46        0.95     13.37 o 
  11   4   0        6.18       11.46     21.25 o 
  -8   5   0       29.22       42.26     22.92 o 
  -7   5   0       11.47        2.81      9.19 o 
  -6   5   0       26.51       40.20     11.31 o 
  -5   5   0      573.37      527.55     24.88 o 
  -4   5   0     1727.33     1802.52     82.01 o 
  -3   5   0        0.97        1.99      7.67 o 
  -2   5   0      255.05      234.50     16.71 o 
  -1   5   0      151.02      114.44     11.37 o 
   0   5   0       23.87       32.71      7.48 o 
   1   5   0      280.02      271.46     15.01 o 
   2   5   0     2589.21     2574.18     54.91 o 
   3   5   0       28.06       32.14      6.33 o 
   4   5   0        3.56       10.14     10.74 o 
   5   5   0      272.35      273.38     22.68 o 
   6   5   0      708.68      717.03     29.44 o 
   7   5   0      363.12      330.32     22.20 o 
   8   5   0        0.44       18.75     10.86 o 
   9   5   0      189.04      186.33     19.07 o 
  10   5   0      139.50      137.92     18.32 o 
  11   5   0      100.58       98.96     19.84 o 
  -7   6   0        3.61       -6.62     12.37 o 
  -6   6   0       76.09       58.64     14.84 o 
  -5   6   0        2.45       -1.41      6.19 o 
  -4   6   0      578.56      554.41     30.84 o 
  -3   6   0      377.43      363.29     23.70 o 
  -2   6   0       12.15       13.37      7.37 o 
  -1   6   0      865.03      895.05     32.41 o 
   0   6   0      529.09      482.09     22.61 o 
   1   6   0      513.31      533.17     22.96 o 
   2   6   0      113.18      110.92     11.14 o 
   3   6   0     1145.05     1166.35     33.09 o 
   4   6   0      307.46      269.73     17.30 o 
   5   6   0      109.82      116.54     13.08 o 
   6   6   0      271.93      241.05     17.55 o 
   7   6   0      597.69      627.33     29.80 o 
   8   6   0       64.88       65.11     13.94 o 
   9   6   0        3.74        5.58     10.77 o 
  10   6   0       36.33       18.83     13.72 o 
  11   6   0       51.48       83.41     18.95 o 
  -7   7   0       71.11       76.50     16.28 o 
  -6   7   0        7.27        5.18      9.21 o 
  -5   7   0        0.63        1.45      7.87 o 
  -4   7   0      551.70      522.91     32.41 o 
  -3   7   0      685.91      715.17     35.03 o 
  -2   7   0      253.36      241.91     20.09 o 
  -1   7   0       64.91       62.58     11.41 o 
   0   7   0      858.42      895.61     39.99 o 
   1   7   0     1284.41     1342.41     39.75 o 
   2   7   0      670.13      655.04     27.52 o 
   3   7   0      142.45      131.93     13.67 o 
   4   7   0     1299.27     1329.53     39.25 o 
   5   7   0     1165.48     1205.44     38.47 o 
   6   7   0        8.42       -0.93      7.15 o 
   7   7   0        0.72       -2.49      9.03 o 
   8   7   0        5.59        5.22      9.45 o 
   9   7   0       32.76       54.14     14.32 o 
  10   7   0        2.69        3.61      9.37 o 
  11   7   0       10.25       -0.06     14.85 o 
  -6   8   0      185.28      200.89     20.35 o 
  -5   8   0       41.82       41.12     11.60 o 
  -4   8   0        0.03        0.93     10.03 o 
  -3   8   0      243.56      245.57     23.08 o 
  -2   8   0      550.20      537.85     31.03 o 
  -1   8   0        5.46       -5.25      7.05 o 
   0   8   0        5.83        5.34      8.94 o 
   1   8   0      154.34      128.73     20.29 o 
   2   8   0      531.33      542.39     28.41 o 
   3   8   0        4.47       -2.38      8.02 o 
   4   8   0      167.34      146.48     15.36 o 
   5   8   0      251.17      266.45     21.25 o 
   6   8   0       57.97       68.55     12.70 o 
   7   8   0        5.78        0.48      7.45 o 
   8   8   0        9.64       -0.60     11.34 o 
   9   8   0       38.35       45.86     17.55 o 
  10   8   0       54.49       60.64     19.58 o 
  -4   9   0      119.38      122.10     19.38 o 
  -3   9   0       39.31       34.55     12.71 o 
  -2   9   0        6.56        1.79     11.31 o 
  -1   9   0        2.19       -6.24     10.21 o 
   0   9   0       18.76        9.16     10.55 o 
   1   9   0        0.39        2.73      7.37 o 
   2   9   0      226.37      260.32     21.52 o 
   3   9   0       90.93      119.41     20.05 o 
   4   9   0       58.92       59.22     12.24 o 
   5   9   0        1.28        7.59      9.11 o 
   6   9   0        4.72       11.18      9.79 o 
   7   9   0        1.89        0.71      9.27 o 
   8   9   0        0.62       10.27     15.04 o 
   9   9   0        0.74        7.64     17.67 o 
  10   9   0       39.44       36.05     17.67 o 
  -3  10   0      140.51      124.72     20.63 o 
  -2  10   0       22.87       16.52     10.88 o 
  -1  10   0        1.36        8.53     10.49 o 
   0  10   0       14.12       22.96     13.43 o 
   1  10   0      130.40      139.37     22.44 o 
   2  10   0        3.48       -3.82      8.04 o 
   3  10   0        6.34        8.49      7.67 o 
   4  10   0       82.63       73.43     13.45 o 
   5  10   0      184.88      180.44     21.84 o 
   6  10   0        7.75        5.49     15.04 o 
   7  10   0       14.96        6.21     15.76 o 
   8  10   0       48.90       54.43     17.19 o 
   9  10   0       39.35       52.76     21.73 o 
  -1  11   0       74.75       69.67     27.57 o 
   0  11   0        2.34        0.48     10.69 o 
   1  11   0        0.77       10.16     12.20 o 
   2  11   0       62.91       86.49     16.03 o 
   3  11   0       62.57       80.50     15.40 o 
   4  11   0       21.51       26.02     17.67 o 
   5  11   0       29.80       23.87     16.71 o 
   6  11   0       24.38       28.41     17.67 o 
   1  12   0       16.91       10.03     20.05 o 
   2  12   0        2.65       -8.36     18.14 o 
   3  12   0       17.71       25.78     18.86 o 
  -5 -12   1      160.82      155.90     30.08 o 
  -4 -12   1       61.42       61.36     22.68 o 
  -3 -12   1       24.98       29.60     17.19 o 
  -2 -12   1      174.46      210.33     34.62 o 
  -7 -11   1       11.44       43.21     20.05 o 
  -6 -11   1        2.08        8.12     16.47 o 
  -5 -11   1        0.11       -6.21     15.04 o 
  -4 -11   1      100.14      104.33     25.07 o 
  -3 -11   1       13.43        7.64     18.14 o 
  -1 -11   1        6.67       14.32     15.04 o 
   0 -11   1        5.33       16.71     21.01 o 
   1 -11   1      104.87       84.28     16.27 o 
  -9 -10   1        0.93      -10.74     17.91 o 
  -8 -10   1        1.59        3.10     16.00 o 
  -7 -10   1        0.15       -5.49     15.52 o 
  -6 -10   1       99.46      107.67     23.16 o 
  -5 -10   1       37.55       52.05     18.62 o 
  -4 -10   1       75.84       85.71     21.73 o 
  -3 -10   1       60.35       47.75     18.86 o 
  -2 -10   1       25.95       23.93     10.28 o 
  -1 -10   1      196.10      186.70     20.76 o 
   0 -10   1        0.15       -2.72     10.72 o 
   1 -10   1      142.95      159.28     21.31 o 
   2 -10   1      113.56      113.85     18.76 o 
   3 -10   1        2.39       -1.74     14.08 o 
  -9  -9   1        0.41      -12.89     15.28 o 
  -8  -9   1        2.86       -9.55     14.80 o 
  -7  -9   1        2.45        1.43     15.04 o 
  -6  -9   1        8.73       18.86     15.52 o 
  -5  -9   1      355.84      346.41     34.38 o 
  -4  -9   1       19.39       26.93     10.30 o 
  -3  -9   1        0.04        3.79      7.46 o 
  -2  -9   1      351.02      355.78     24.73 o 
  -1  -9   1      229.26      241.43     25.90 o 
   0  -9   1       99.27      103.15     15.12 o 
   1  -9   1       19.11       12.24      9.71 o 
   2  -9   1        8.21       20.38     12.63 o 
   3  -9   1      167.52      181.84     21.78 o 
   4  -9   1        8.29       11.66     10.47 o 
 -10  -8   1        1.56       -5.73     17.43 o 
  -9  -8   1        1.56        3.82     16.95 o 
  -8  -8   1       44.72       65.65     21.73 o 
  -7  -8   1      172.09      152.56     24.35 o 
  -6  -8   1       78.76       66.03     11.95 o 
  -5  -8   1       57.06       66.40     11.82 o 
  -4  -8   1      340.51      335.58     21.44 o 
  -3  -8   1      666.57      638.91     44.29 o 
  -2  -8   1       43.25       33.97     10.53 o 
  -1  -8   1      177.84      195.04     17.83 o 
   0  -8   1      195.74      215.42     19.24 o 
   1  -8   1      995.42     1054.21     41.70 o 
   2  -8   1      128.26      110.70     15.84 o 
   3  -8   1        0.72       -7.24      8.83 o 
   4  -8   1       25.99       16.47     18.62 o 
   5  -8   1       41.83       59.91     12.76 o 
 -10  -7   1       52.54       81.89     25.31 o 
  -9  -7   1        2.46       12.18     13.37 o 
  -8  -7   1        0.35        1.85     13.25 o 
  -7  -7   1        3.25        0.80      7.74 o 
  -6  -7   1      137.58      123.61     23.16 o 
  -5  -7   1        3.22       -2.49      6.36 o 
  -4  -7   1        8.40        6.96      9.79 o 
  -3  -7   1     1240.02     1299.78     55.87 o 
  -2  -7   1      732.19      775.66     29.92 o 
  -1  -7   1        5.72        3.19      6.31 o 
   0  -7   1       34.27       35.06      9.45 o 
   1  -7   1      533.84      558.93     28.06 o 
   2  -7   1      933.90     1009.67     57.06 o 
   3  -7   1        0.20        0.60     10.47 o 
   4  -7   1       82.72       82.13     22.44 o 
   5  -7   1        6.41        7.95      7.89 o 
   6  -7   1       77.88       82.66     13.40 o 
 -11  -6   1       27.11       17.67     16.95 o 
 -10  -6   1       15.79       15.53     11.64 o 
  -9  -6   1      103.68      111.51     16.75 o 
  -8  -6   1      340.78      362.12     25.07 o 
  -7  -6   1      248.65      277.31     21.14 o 
  -6  -6   1       21.23       28.65      8.69 o 
  -5  -6   1       15.33       21.71      8.02 o 
  -4  -6   1      290.09      312.92     33.42 o 
  -3  -6   1      161.84      148.57     13.09 o 
  -2  -6   1      607.06      611.46     24.07 o 
  -1  -6   1      222.38      227.19     15.53 o 
   0  -6   1      720.11      776.44     28.74 o 
   1  -6   1       42.21       56.11     10.06 o 
   2  -6   1     1254.52     1225.31     40.17 o 
   3  -6   1      701.04      664.32     31.69 o 
   4  -6   1       74.98       49.42      9.07 o 
   5  -6   1       92.17       82.94     12.07 o 
   6  -6   1       41.14       24.05      8.61 o 
   7  -6   1       94.04      113.16     26.74 o 
 -11  -5   1      154.03      178.47     23.08 o 
 -10  -5   1        0.42       -3.99     12.22 o 
  -9  -5   1       72.80       47.67     17.67 o 
  -8  -5   1      277.44      288.51     22.94 o 
  -7  -5   1      416.56      394.86     24.03 o 
  -6  -5   1        2.24        0.40      7.85 o 
  -5  -5   1       77.49       75.76     10.04 o 
  -4  -5   1       98.82       89.95     10.45 o 
  -3  -5   1      256.54      271.63     15.60 o 
  -2  -5   1       29.65       25.48      6.15 o 
  -1  -5   1      661.30      655.40     22.94 o 
   0  -5   1     2874.92     2982.59     51.60 o 
   1  -5   1     1126.42     1178.33     51.93 o 
   2  -5   1        2.56        0.25      6.41 o 
   3  -5   1     3998.69     3953.44     71.81 o 
   4  -5   1     1023.60     1008.82     31.43 o 
   5  -5   1      132.41      124.91     13.39 o 
   6  -5   1       74.65       46.49     11.28 o 
   7  -5   1       79.06       85.47     21.49 o 
   8  -5   1      116.92       66.13     21.01 o 
 -11  -4   1        9.90        2.11     12.84 o 
 -10  -4   1       18.46       29.15     12.56 o 
  -9  -4   1       15.65        8.12     11.23 o 
  -8  -4   1       49.97       29.48     11.88 o 
  -7  -4   1      454.78      465.21     25.05 o 
  -6  -4   1      364.50      376.07     21.22 o 
  -5  -4   1      475.47      480.11     21.56 o 
  -4  -4   1      906.98      913.78     27.33 o 
  -3  -4   1      304.25      272.20     18.14 o 
  -2  -4   1      320.32      299.16     13.86 o 
  -1  -4   1      189.96      188.72     11.08 o 
   0  -4   1      504.36      502.99     18.66 o 
   1  -4   1       22.77       13.64      4.76 o 
   2  -4   1        8.26       21.96      6.99 o 
   3  -4   1        0.07        2.74      5.79 o 
   4  -4   1     1737.22     1635.37     51.72 o 
   5  -4   1     1379.37     1451.69     38.74 o 
   6  -4   1      901.26      835.83     54.19 o 
   7  -4   1        0.29        2.63     11.94 o 
   8  -4   1      130.66      126.53     26.02 o 
   9  -4   1       62.61       73.53     23.64 o 
 -11  -3   1       36.26       39.63     24.35 o 
 -10  -3   1        4.76       -3.34     19.10 o 
  -9  -3   1      258.24      310.13     34.86 o 
  -8  -3   1      471.87      454.80     37.24 o 
  -7  -3   1       55.68       49.42     13.13 o 
  -6  -3   1      618.64      637.20     34.14 o 
  -5  -3   1      569.63      539.61     30.32 o 
  -4  -3   1       86.00       81.76      9.00 o 
  -3  -3   1      445.78      391.91     18.74 o 
  -2  -3   1       22.28        6.50      4.89 o 
  -1  -3   1     4902.73     4889.09     49.31 o 
   0  -3   1     1774.34     1785.80     30.10 o 
   1  -3   1      124.98      151.22     11.58 o 
   2  -3   1       93.84      134.40     15.40 o 
   3  -3   1     1433.42     1439.34     30.04 o 
   4  -3   1       41.78       43.96      7.56 o 
   5  -3   1     1014.78      980.96     29.90 o 
   6  -3   1     1077.29     1147.39     60.64 o 
   7  -3   1      349.55      329.94     34.86 o 
   8  -3   1       13.01       12.65     19.34 o 
   9  -3   1       89.63       72.34     26.02 o 
 -11  -2   1      104.16      111.25     26.74 o 
 -10  -2   1        5.53        2.63     13.85 o 
  -9  -2   1       93.24       79.26     21.25 o 
  -8  -2   1      422.23      426.87     35.10 o 
  -7  -2   1      647.63      641.02     38.20 o 
  -6  -2   1       57.64       61.83     13.61 o 
  -5  -2   1      463.79      455.04     25.55 o 
  -4  -2   1       18.30       11.46      5.49 o 
  -3  -2   1     1370.88     1264.36     25.70 o 
  -2  -2   1      265.89      235.94     10.50 o 
  -1  -2   1    10550.22    11109.55     83.44 o 
   0  -2   1     1932.88     1980.70     27.06 o 
   1  -2   1     1594.99     1586.32     27.18 o 
   2  -2   1      522.73      504.95     14.38 o 
   3  -2   1     2009.96     2064.11     33.76 o 
   4  -2   1      844.45      822.17     23.43 o 
   5  -2   1      401.54      411.35     32.71 o 
   6  -2   1      129.67       95.74     18.38 o 
   8  -2   1       63.74       39.63     17.19 o 
   9  -2   1        4.76       16.00     18.62 o 
  10  -2   1       94.16      109.82     30.56 o 
 -11  -1   1       37.37       56.82     21.49 o 
 -10  -1   1       11.70        1.67     19.10 o 
  -9  -1   1       21.75       29.60     19.34 o 
  -8  -1   1      125.28       90.96     19.34 o 
  -7  -1   1      890.15      868.78     47.27 o 
  -6  -1   1        2.02        2.39     10.03 o 
  -5  -1   1       67.48       59.92     11.22 o 
  -4  -1   1      298.18      281.24     18.86 o 
  -3  -1   1     2964.60     2904.05     50.61 o 
  -2  -1   1     6604.05     6390.87     67.09 o 
  -1  -1   1        6.92      119.13      9.07 o 
   0  -1   1     5555.42     5836.76     63.03 o 
   1  -1   1     4154.20     4264.28     90.01 o 
   2  -1   1       45.52       46.49      4.45 o 
   3  -1   1       65.58       57.46     12.18 o 
   4  -1   1      106.76      103.61     15.76 o 
   5  -1   1      989.59      989.11     46.08 o 
   6  -1   1      342.14      298.43     29.13 o 
   7  -1   1       97.99       67.09     17.43 o 
   8  -1   1       19.27       14.80     13.13 o 
   9  -1   1       40.04       32.47     16.47 o 
  10  -1   1        0.48        3.10     16.71 o 
 -10   0   1       36.47       27.93     17.67 o 
  -9   0   1        7.41        0.48     12.41 o 
  -8   0   1        0.41        8.12     11.46 o 
  -7   0   1       94.13       86.66     17.67 o 
  -6   0   1      981.85      986.48     48.23 o 
  -5   0   1      913.58      895.04     40.82 o 
  -4   0   1      486.05      529.05     27.93 o 
  -3   0   1     1364.69     1471.84     40.35 o 
  -2   0   1     1681.15     1743.15     25.83 o 
   1   0   1     1472.24     1416.15     14.70 o 
   2   0   1      908.27      883.09     60.76 o 
   3   0   1        8.43       10.03      7.40 o 
   4   0   1        0.21       -2.39      7.88 o 
   5   0   1     1806.30     1818.97     58.49 o 
   6   0   1     1260.86     1325.73     55.87 o 
   7   0   1       95.21       82.37     19.58 o 
   8   0   1       29.07       20.77     13.37 o 
   9   0   1      301.98      281.95     35.10 o 
  10   0   1      115.89      153.27     32.95 o 
 -10   1   1        3.03        7.40     17.19 o 
  -9   1   1       61.32       83.08     24.59 o 
  -8   1   1      744.96      825.57     54.43 o 
  -7   1   1      308.68      299.62     31.28 o 
  -6   1   1        7.24        2.86      8.83 o 
  -5   1   1     1268.58     1409.77     55.63 o 
  -4   1   1       13.01        3.22      4.56 o 
  -3   1   1      199.81      225.87     12.58 o 
  -2   1   1     2384.91     2678.92     53.00 o 
  -1   1   1     3530.82     3598.07     52.05 o 
   0   1   1      260.50      267.15     10.98 o 
   1   1   1       26.28       22.52      3.15 o 
   2   1   1      194.79      169.27     12.89 o 
   3   1   1     2437.53     2186.16     46.55 o 
   4   1   1     1811.50     1699.60     49.18 o 
   5   1   1      161.68      159.48     19.10 o 
   6   1   1     1181.00     1280.37     53.72 o 
   7   1   1     1212.80     1233.82     58.49 o 
   8   1   1       41.80       46.08     19.34 o 
   9   1   1       95.81       65.18     18.62 o 
  10   1   1       32.01       57.54     20.05 o 
  11   1   1       68.92       87.14     25.31 o 
 -10   2   1      102.79       99.79     29.84 o 
  -9   2   1       11.30        2.63     19.82 o 
  -8   2   1      375.95      374.82     39.15 o 
  -7   2   1     1225.81     1298.04     67.56 o 
  -6   2   1     1420.38     1418.84     63.98 o 
  -5   2   1       17.17        8.07      8.27 o 
  -4   2   1       19.55       33.79      7.51 o 
  -3   2   1       91.77      116.03     14.56 o 
  -2   2   1     1018.07      966.61     43.69 o 
  -1   2   1     1590.83     1651.19     27.59 o 
   0   2   1      202.64      195.52     12.18 o 
   1   2   1     1028.55     1066.70     17.60 o 
   2   2   1     3015.50     2899.05     74.13 o 
   3   2   1      910.04      901.01     32.47 o 
   4   2   1     1007.32      951.15     36.29 o 
   5   2   1     2035.39     1865.29     56.34 o 
   6   2   1       15.23        1.43     10.98 o 
   7   2   1       68.26       53.00     14.56 o 
   8   2   1      200.90      169.75     24.59 o 
   9   2   1       26.20       10.50     13.85 o 
  10   2   1      158.99      142.53     27.69 o 
  11   2   1       10.08        7.16     23.16 o 
  -9   3   1      113.62      167.12     31.99 o 
  -8   3   1       99.10       85.23     25.31 o 
  -7   3   1      147.11      143.01     25.07 o 
  -6   3   1      870.56      914.65     39.07 o 
  -5   3   1     4256.02     4296.63     77.74 o 
  -4   3   1       54.92       53.48     14.56 o 
  -3   3   1     1444.18     1430.50     36.63 o 
  -2   3   1     3798.10     3821.49     61.48 o 
  -1   3   1     2246.94     2311.21     37.35 o 
   0   3   1        0.35        1.96      2.45 o 
   1   3   1      407.12      404.44     12.95 o 
   2   3   1       46.45       36.86      5.56 o 
   3   3   1      264.91      243.01     12.39 o 
   4   3   1        2.75       14.80      9.55 o 
   5   3   1      765.08      673.49     35.33 o 
   6   3   1     1124.59     1100.84     49.42 o 
   7   3   1      125.08      101.47     20.53 o 
   8   3   1       24.85       18.86     17.19 o 
   9   3   1      373.47      423.53     40.82 o 
  10   3   1      388.15      387.24     41.54 o 
  11   3   1       76.09       58.73     26.50 o 
  -9   4   1       50.07       37.72     23.40 o 
  -8   4   1       31.62       25.78     16.47 o 
  -7   4   1       90.50       73.54     14.09 o 
  -6   4   1       54.69       36.32     11.08 o 
  -5   4   1      890.61      885.49     36.63 o 
  -4   4   1     1415.51     1375.28     42.28 o 
  -3   4   1        9.26       18.49      7.50 o 
  -2   4   1     1911.66     1941.81     42.32 o 
  -1   4   1      708.96      737.88     23.73 o 
   0   4   1     1051.94      961.73     24.67 o 
   1   4   1      460.72      446.42     16.21 o 
   2   4   1     1217.43     1247.99     27.50 o 
   3   4   1       17.15       15.40      4.73 o 
   4   4   1      187.73      170.70     12.80 o 
   5   4   1     1583.64     1558.60     37.76 o 
   6   4   1     1340.45     1389.09     38.88 o 
   7   4   1      587.92      549.82     39.39 o 
   8   4   1      129.17      134.41     24.59 o 
   9   4   1      162.54      185.02     29.60 o 
  10   4   1      184.67      194.10     30.80 o 
  11   4   1        8.54      -19.58     19.82 o 
  -8   5   1       63.44       84.04     23.87 o 
  -7   5   1        3.55        0.88      9.20 o 
  -6   5   1       58.16       52.36     13.02 o 
  -5   5   1        6.79       -4.36      6.84 o 
  -4   5   1     1392.49     1356.39     45.29 o 
  -3   5   1      670.95      594.93     27.52 o 
  -2   5   1        9.93        1.44      5.56 o 
  -1   5   1        4.54       -4.70      5.98 o 
   0   5   1     1947.61     2053.40     41.23 o 
   1   5   1     3773.42     3774.13     53.69 o 
   2   5   1        2.43        2.05      5.05 o 
   3   5   1       64.22       69.74      9.00 o 
   4   5   1      223.47      182.88     20.53 o 
   5   5   1       12.98        8.25      5.50 o 
   6   5   1       43.36       34.03      9.03 o 
   7   5   1        9.34        5.97      7.26 o 
   8   5   1      266.84      270.73     21.10 o 
   9   5   1       23.30       28.61     11.59 o 
  10   5   1        3.47       -8.08     11.46 o 
  11   5   1        8.42       11.08     14.37 o 
  -7   6   1       85.19       86.34     26.50 o 
  -6   6   1       30.97       26.98     13.67 o 
  -5   6   1        2.64        1.45      8.44 o 
  -4   6   1      164.01      153.22     42.50 o 
  -3   6   1     1904.40     1801.80    106.72 o 
  -2   6   1      464.69      426.29     23.69 o 
  -1   6   1      268.52      291.19     19.34 o 
   0   6   1      203.25      202.91     15.53 o 
   1   6   1     2266.84     2282.90     95.74 o 
   2   6   1     1173.06     1176.28     40.11 o 
   3   6   1      468.49      440.53     20.76 o 
   4   6   1      285.67      262.89     16.71 o 
   5   6   1      199.85      206.77     16.29 o 
   6   6   1      130.63      110.90     12.10 o 
   7   6   1       54.25       58.30     12.30 o 
   8   6   1       19.73       18.10      9.14 o 
   9   6   1       77.52       99.36     18.38 o 
  10   6   1       11.59       25.85     13.86 o 
  11   6   1       26.72       23.08     15.35 o 
  -7   7   1       15.03       15.96     12.63 o 
  -6   7   1       18.90       33.76     11.90 o 
  -5   7   1      213.45      212.87     23.12 o 
  -4   7   1       19.56       39.55     13.55 o 
  -3   7   1        4.49        0.70      7.86 o 
  -2   7   1      140.37      121.59     14.74 o 
  -1   7   1      329.47      321.13     21.22 o 
   0   7   1     1192.89     1265.06     39.93 o 
   1   7   1       15.41       16.27      7.64 o 
   2   7   1       93.73       84.07     11.30 o 
   3   7   1      761.68      738.03     28.38 o 
   4   7   1      216.86      221.77     16.80 o 
   5   7   1       53.77       38.58     10.98 o 
   6   7   1       16.65       16.87      9.68 o 
   7   7   1        1.38       -2.34      8.19 o 
   8   7   1        1.22       -0.12      6.58 o 
   9   7   1        7.96        8.22     11.52 o 
  10   7   1       97.02       95.79     15.61 o 
  11   7   1       12.05        6.46     19.70 o 
  -6   8   1       11.94       12.14     11.15 o 
  -5   8   1        3.87        1.82     11.01 o 
  -4   8   1      136.95      143.55     20.59 o 
  -3   8   1      281.11      324.87     25.82 o 
  -2   8   1        0.45       -3.81      7.52 o 
  -1   8   1      486.77      475.80     27.91 o 
   0   8   1      205.12      218.56     19.19 o 
   1   8   1      214.70      173.69     16.35 o 
   2   8   1       33.46       31.20      9.68 o 
   3   8   1      341.92      359.25     21.84 o 
   4   8   1      374.60      364.61     41.54 o 
   5   8   1        0.72       -3.64      6.35 o 
   6   8   1        5.71        7.85      8.90 o 
   7   8   1       23.49       20.09     10.45 o 
   8   8   1       51.80       50.65     13.38 o 
   9   8   1       81.15       81.93     15.51 o 
  10   8   1        5.11       10.55     12.13 o 
  -5   9   1        0.64       -0.81     10.60 o 
  -4   9   1        0.15       -3.90     14.11 o 
  -3   9   1      257.25      242.53     24.73 o 
  -2   9   1       58.27       49.17     11.86 o 
  -1   9   1        1.26        1.22      8.82 o 
   0   9   1        0.69        0.00      8.83 o 
   1   9   1        1.86        5.78      9.04 o 
   2   9   1      194.29      205.07     20.89 o 
   3   9   1       16.98       16.38      8.49 o 
   4   9   1       66.25       89.59     13.57 o 
   5   9   1      137.74      151.27     16.29 o 
   6   9   1       40.88       51.26     11.98 o 
   7   9   1        3.27        2.67     11.10 o 
   8   9   1       55.97       44.60     11.64 o 
   9   9   1       39.44       56.07     14.86 o 
  10   9   1       13.62       24.83     19.58 o 
  -3  10   1        0.84        0.68     11.06 o 
  -2  10   1       65.01       72.34     22.44 o 
  -1  10   1      121.77      139.92     35.81 o 
   0  10   1      335.18      360.88     28.49 o 
   1  10   1        2.67        0.46     10.30 o 
   2  10   1      211.19      207.97     20.96 o 
   3  10   1      515.18      562.89     31.84 o 
   4  10   1       65.78       66.38     14.68 o 
   5  10   1        3.18        5.75      9.77 o 
   6  10   1      129.80      147.99     16.86 o 
   7  10   1       35.40       50.37     17.19 o 
   8  10   1        9.40       10.98     15.52 o 
  -1  11   1       33.73       42.32     14.41 o 
   0  11   1       93.24      108.03     19.27 o 
   1  11   1       28.95        9.92     13.32 o 
   2  11   1      255.11      240.57     23.74 o 
   3  11   1      185.58      196.25     31.75 o 
   4  11   1      182.28      236.35     33.19 o 
   5  11   1        5.27       12.65     16.95 o 
   6  11   1        0.20        4.77     11.94 o 
   1  12   1       10.34       11.22     22.20 o 
   2  12   1        0.25        6.92     21.01 o 
   3  12   1        7.13        3.58     19.34 o 
  -7 -11   2       13.34       13.85     17.67 o 
  -6 -11   2       15.71       27.46     18.86 o 
  -5 -11   2        4.22        9.07     18.62 o 
  -4 -11   2       68.71       79.98     23.64 o 
  -3 -11   2        5.17      -10.03     10.74 o 
  -2 -11   2        1.86       -8.36     16.95 o 
  -1 -11   2        6.16        9.07     18.14 o 
   0 -11   2        6.36      -18.62     17.19 o 
  -8 -10   2        1.66       15.04     19.34 o 
  -7 -10   2       28.38       34.14     15.76 o 
  -6 -10   2       40.38       23.87     17.43 o 
  -5 -10   2        0.25        1.19     16.00 o 
  -4 -10   2       74.61       67.56     18.14 o 
  -3 -10   2       83.68       68.76     19.10 o 
  -2 -10   2        7.06       -7.64     15.52 o 
  -1 -10   2        1.20      -14.09     13.85 o 
   0 -10   2      106.48      116.51     27.69 o 
   1 -10   2      107.32      108.67     18.64 o 
   2 -10   2        2.21        2.15     13.37 o 
  -9  -9   2        0.07      -11.70     17.43 o 
  -8  -9   2        1.55       -4.77     17.43 o 
  -7  -9   2      250.69      191.71     29.37 o 
  -6  -9   2      238.88      205.56     28.89 o 
  -5  -9   2       93.60       81.41     21.49 o 
  -4  -9   2      187.08      168.79     26.50 o 
  -3  -9   2      385.49      363.60     36.05 o 
  -2  -9   2      208.69      175.95     26.02 o 
  -1  -9   2       73.89       71.80     14.21 o 
   0  -9   2       84.54      103.02     15.25 o 
   1  -9   2      413.52      420.91     29.11 o 
   2  -9   2      178.93      160.22     20.11 o 
   3  -9   2       30.90       25.04     13.50 o 
   4  -9   2       25.43       11.69      9.48 o 
 -10  -8   2        3.41       -3.34     20.05 o 
  -9  -8   2       89.72       96.93     24.35 o 
  -8  -8   2       54.91       68.28     22.20 o 
  -7  -8   2       10.00       17.43     16.47 o 
  -6  -8   2      178.02      199.11     26.98 o 
  -5  -8   2      163.90      162.11     26.02 o 
  -4  -8   2       11.52        6.21     10.74 o 
  -3  -8   2      153.74      132.97     14.80 o 
  -2  -8   2      317.11      340.90     22.38 o 
  -1  -8   2      371.56      387.75     24.08 o 
   0  -8   2        9.16       12.73      7.77 o 
   1  -8   2       70.41       88.11     24.71 o 
   2  -8   2      706.80      794.64     38.54 o 
   3  -8   2        2.56       -5.23      8.50 o 
   4  -8   2       25.76        6.99      8.37 o 
   5  -8   2        3.12        7.61      9.32 o 
 -10  -7   2        2.32       -4.30     14.80 o 
  -9  -7   2       68.04       75.44     24.59 o 
  -8  -7   2      204.16      209.62     30.56 o 
  -7  -7   2       34.52       26.50     14.80 o 
  -6  -7   2       11.33        5.25     15.28 o 
  -5  -7   2       63.73       60.94     10.26 o 
  -4  -7   2      564.95      540.81     25.19 o 
  -3  -7   2       79.63       76.12     10.60 o 
  -2  -7   2        3.32        4.86      7.40 o 
  -1  -7   2       88.09       80.01     11.71 o 
   0  -7   2      285.81      274.92     19.37 o 
   1  -7   2       25.46       16.46      9.29 o 
   2  -7   2      639.13      660.59     32.76 o 
   3  -7   2      686.28      682.08     34.85 o 
   4  -7   2        6.46       19.31      9.10 o 
   5  -7   2       12.48        6.53      8.35 o 
   6  -7   2       33.51       31.12     11.16 o 
 -11  -6   2       12.69       16.95     26.98 o 
 -10  -6   2       15.14       25.55     24.11 o 
  -9  -6   2        8.71       21.96     21.01 o 
  -8  -6   2      110.46      108.39     22.92 o 
  -7  -6   2       96.04      105.90     15.64 o 
  -6  -6   2       63.80       60.40     11.58 o 
  -5  -6   2        0.03       -3.28     11.58 o 
  -4  -6   2      335.54      304.49     23.04 o 
  -3  -6   2      301.14      302.48     18.98 o 
  -2  -6   2      294.14      309.04     17.38 o 
  -1  -6   2       57.02       54.51      8.70 o 
   0  -6   2       14.66       11.82      6.25 o 
   1  -6   2      686.56      652.51     28.18 o 
   2  -6   2       25.98       26.74     10.09 o 
   3  -6   2      688.60      691.41     41.06 o 
   4  -6   2      452.82      446.23     23.19 o 
   5  -6   2      381.27      387.02     22.60 o 
   6  -6   2       11.17       -0.03     11.69 o 
   7  -6   2       12.88       14.56     19.10 o 
 -11  -5   2       12.86       20.77     23.40 o 
 -10  -5   2       50.35       61.12     21.25 o 
  -9  -5   2       52.61       44.41     13.87 o 
  -8  -5   2      103.67      119.99     26.38 o 
  -7  -5   2      179.49      174.96     16.82 o 
  -6  -5   2      211.17      225.11     17.59 o 
  -5  -5   2      615.39      585.28     23.74 o 
  -4  -5   2      382.54      355.82     19.22 o 
  -3  -5   2        7.88        6.11      6.40 o 
  -2  -5   2      161.57      153.75     11.35 o 
  -1  -5   2       45.43       42.74      7.55 o 
   0  -5   2      272.64      277.61     16.16 o 
   1  -5   2       31.30       33.31      4.92 o 
   2  -5   2      960.13      954.32     33.48 o 
   3  -5   2       78.07       55.72      8.46 o 
   4  -5   2        9.48        6.77      6.35 o 
   5  -5   2       94.32       86.79     12.08 o 
   6  -5   2      157.69      157.96     19.13 o 
   7  -5   2       18.67       25.31     14.80 o 
   8  -5   2       16.87       27.93     16.00 o 
 -11  -4   2       11.43        3.09     12.27 o 
 -10  -4   2        5.66       14.15     11.75 o 
  -9  -4   2      118.96      125.77     16.83 o 
  -8  -4   2      621.02      611.42     31.28 o 
  -7  -4   2      372.34      384.14     29.72 o 
  -6  -4   2        0.21       -8.41      7.00 o 
  -5  -4   2      228.10      218.41     15.12 o 
  -4  -4   2      388.87      369.73     23.99 o 
  -3  -4   2      439.56      482.56     18.06 o 
  -2  -4   2      445.08      449.54     16.49 o 
  -1  -4   2      244.62      241.76     12.79 o 
   0  -4   2       68.89       64.67      7.44 o 
   1  -4   2      443.29      435.93     12.25 o 
   2  -4   2       15.76       14.08      3.77 o 
   3  -4   2       43.39       26.04      6.43 o 
   4  -4   2     1208.85     1193.99     32.44 o 
   5  -4   2       69.40       51.65      9.27 o 
   6  -4   2      139.57      131.11     17.29 o 
   7  -4   2      395.62      402.52     41.06 o 
   8  -4   2       86.07       74.25     21.73 o 
   9  -4   2       16.65       20.29     21.73 o 
 -11  -3   2        2.13       13.37     22.44 o 
 -10  -3   2       16.08       -7.88     17.19 o 
  -9  -3   2       68.29       60.88     19.58 o 
  -8  -3   2       74.32       70.31     13.33 o 
  -7  -3   2      281.18      268.31     19.50 o 
  -6  -3   2      266.50      275.87     18.07 o 
  -5  -3   2       94.77       95.99     10.66 o 
  -4  -3   2      243.19      255.28     14.51 o 
  -3  -3   2     1528.97     1481.35     29.34 o 
  -2  -3   2     3685.41     3755.96     43.37 o 
  -1  -3   2      107.43       78.01     12.06 o 
   0  -3   2      414.12      401.66     14.63 o 
   1  -3   2      714.87      704.95     16.93 o 
   2  -3   2     2926.92     3153.67     62.75 o 
   3  -3   2        3.90        7.27      4.03 o 
   4  -3   2      159.59      139.79     10.90 o 
   5  -3   2     1107.62     1095.81     68.16 o 
   6  -3   2        0.12       -4.30     13.13 o 
   7  -3   2       77.44       73.53     19.34 o 
   8  -3   2      308.38      316.09     39.15 o 
   9  -3   2       60.27       68.28     21.73 o 
 -11  -2   2        0.80        0.48     15.76 o 
 -10  -2   2       84.47      104.57     22.44 o 
  -9  -2   2       48.79       45.84     17.91 o 
  -8  -2   2       43.63       46.79     16.71 o 
  -7  -2   2       97.02       91.44     17.67 o 
  -6  -2   2      561.48      548.15     31.99 o 
  -5  -2   2      302.95      276.46     19.82 o 
  -4  -2   2       57.11       51.49      6.82 o 
  -3  -2   2     3175.45     3050.90     39.88 o 
  -2  -2   2    92896.17    85944.47    403.53 o 
  -1  -2   2    19874.04    20743.06    182.64 o 
   0  -2   2        0.65        0.26      2.91 o 
   1  -2   2       44.52       42.22      3.60 o 
   2  -2   2     1268.61     1327.60     33.29 o 
   3  -2   2     1795.96     1932.77     40.50 o 
   4  -2   2      525.29      568.63     24.65 o 
   5  -2   2       43.72       43.12      9.45 o 
   6  -2   2      252.16      255.69     29.60 o 
   7  -2   2       31.19       25.07     14.09 o 
   8  -2   2       42.56       35.81     16.23 o 
   9  -2   2      252.56      202.69     31.99 o 
  10  -2   2       91.40      127.01     28.17 o 
 -11  -1   2       12.12       43.45     20.29 o 
 -10  -1   2        2.35       21.96     21.01 o 
  -9  -1   2      175.98      209.85     30.80 o 
  -8  -1   2      186.41      196.96     27.69 o 
  -7  -1   2        9.41        0.48      8.36 o 
  -6  -1   2     1294.63     1265.09     50.37 o 
  -5  -1   2      143.19      127.25     15.76 o 
  -4  -1   2      570.80      588.74     26.02 o 
  -3  -1   2       52.99       39.39      7.64 o 
  -2  -1   2    21433.22    21055.76    121.48 o 
  -1  -1   2     9972.86    10125.03    106.72 o 
   0  -1   2      403.14      365.51     16.23 o 
   1  -1   2     2257.99     2250.37     38.60 o 
   2  -1   2     2539.63     2639.91     45.32 o 
   3  -1   2      203.87      192.49     27.57 o 
   4  -1   2      519.73      524.73     29.96 o 
   5  -1   2      893.42      962.13     46.79 o 
   6  -1   2      406.28      386.28     32.23 o 
   7  -1   2      178.18      170.70     26.02 o 
   8  -1   2       74.34       67.09     18.62 o 
   9  -1   2       55.43       40.35     21.49 o 
  10  -1   2      312.06      283.15     39.39 o 
 -10   0   2       82.59      106.24     28.41 o 
  -9   0   2       22.42       18.62     18.62 o 
  -8   0   2      510.08      530.25     42.02 o 
  -7   0   2       57.73       73.53     19.34 o 
  -6   0   2        7.43        1.91      7.40 o 
  -5   0   2      711.49      723.63     36.77 o 
  -4   0   2       48.94       38.91      8.83 o 
  -3   0   2      146.74      145.21      9.44 o 
  -2   0   2      828.31      857.32     24.83 o 
  -1   0   2     1473.13     1499.06     32.23 o 
   0   0   2      487.27      484.28     18.62 o 
   1   0   2      355.77      326.77      7.92 o 
   2   0   2      675.56      689.55     14.04 o 
   3   0   2     4201.27     4231.74     60.64 o 
   4   0   2     6234.24     6262.43    103.14 o 
   5   0   2      428.67      440.72     29.84 o 
   6   0   2        6.08        0.00     11.94 o 
   7   0   2       31.32       25.55     13.37 o 
   8   0   2      100.67       97.65     23.64 o 
   9   0   2       29.61       23.64     19.58 o 
  10   0   2        0.79      -10.98     11.94 o 
 -10   1   2       77.38      102.18     27.93 o 
  -9   1   2       23.27       16.00     20.53 o 
  -8   1   2        0.07       -3.34     16.47 o 
  -7   1   2      170.53      212.72     28.65 o 
  -6   1   2      460.12      496.34     36.77 o 
  -5   1   2       38.73       56.53      9.02 o 
  -4   1   2      747.46      874.39     28.36 o 
  -3   1   2      448.65      427.35     24.11 o 
  -2   1   2       63.50       56.82      8.12 o 
  -1   1   2       66.00       66.61      7.40 o 
   0   1   2        9.57        8.06      2.86 o 
   1   1   2    13863.80    13212.28    250.44 o 
   2   1   2       43.16       34.68      5.40 o 
   3   1   2     1781.78     1779.58     46.08 o 
   4   1   2      915.88      918.44     36.29 o 
   5   1   2     1445.68     1363.45     49.66 o 
   6   1   2      462.15      432.36     30.80 o 
   7   1   2      140.33      141.57     20.77 o 
   8   1   2        2.11        5.97     11.70 o 
   9   1   2      173.79      179.77     30.32 o 
  10   1   2        1.33       10.27     15.76 o 
  11   1   2       24.45       22.68     19.82 o 
 -10   2   2        3.48       12.89     16.95 o 
  -9   2   2      181.69      196.72     32.47 o 
  -8   2   2      266.70      300.81     37.48 o 
  -7   2   2      451.52      445.49     40.35 o 
  -6   2   2       56.88       64.72     11.45 o 
  -5   2   2     1073.99     1068.24     36.55 o 
  -4   2   2       47.42       45.12     11.22 o 
  -3   2   2      370.32      397.27     25.78 o 
  -2   2   2       14.17        6.92      7.16 o 
  -1   2   2     1788.71     1991.83     55.98 o 
   0   2   2        4.01       -3.81      3.82 o 
   1   2   2      117.61      124.87      8.19 o 
   2   2   2        2.86        3.96      4.28 o 
   3   2   2     1026.41     1022.53     37.72 o 
   4   2   2      681.72      665.85     33.42 o 
   5   2   2       25.50       28.41     10.74 o 
   6   2   2        2.78        3.82     12.18 o 
   7   2   2      661.64      634.10     42.50 o 
   8   2   2      110.70       94.06     23.40 o 
   9   2   2       15.68        7.16     15.52 o 
  10   2   2       11.78       16.71     16.71 o 
  11   2   2      101.22      135.13     34.62 o 
  -9   3   2        5.18        3.34     14.56 o 
  -8   3   2       29.10       19.82     20.29 o 
  -7   3   2      463.82      503.58     32.30 o 
  -6   3   2      905.13      898.25     38.57 o 
  -5   3   2       40.06       32.89      9.44 o 
  -4   3   2      280.51      229.19     24.83 o 
  -3   3   2      319.47      262.85     24.11 o 
  -2   3   2      578.81      631.96     22.07 o 
  -1   3   2        5.49       12.69      3.34 o 
   0   3   2     7237.53     7335.96     49.03 o 
   1   3   2      289.19      298.56      8.68 o 
   2   3   2      587.38      601.94     22.68 o 
   3   3   2       15.10        7.84      4.01 o 
   4   3   2     1917.59     1784.12     57.06 o 
   5   3   2     2035.13     2071.08     64.70 o 
   6   3   2       50.38       47.51     13.61 o 
   7   3   2      296.18      286.25     30.80 o 
   8   3   2      541.92      607.60     46.08 o 
   9   3   2      220.91      217.25     30.80 o 
  10   3   2       13.72       19.82     21.96 o 
  11   3   2       79.36      114.12     28.65 o 
  -9   4   2        1.39        1.19     22.44 o 
  -8   4   2       42.26       38.91     17.91 o 
  -7   4   2        5.62       22.68     14.60 o 
  -6   4   2      478.39      494.02     30.38 o 
  -5   4   2      343.67      348.32     33.42 o 
  -4   4   2       30.50       19.34     10.50 o 
  -3   4   2      467.13      418.95     21.92 o 
  -2   4   2     1216.53     1160.66     20.74 o 
  -1   4   2      333.33      332.44     10.68 o 
   0   4   2      284.28      272.95      9.80 o 
   1   4   2     1779.68     1759.15     24.72 o 
   2   4   2     1400.74     1449.92     44.05 o 
   3   4   2      195.68      193.63     11.61 o 
   4   4   2     1408.94     1436.59     40.94 o 
   5   4   2     1042.20      954.61     29.50 o 
   6   4   2     1240.35     1232.86     55.87 o 
   7   4   2       73.75       74.25     17.43 o 
   8   4   2      115.35       69.95     19.10 o 
   9   4   2      190.96      201.26     29.37 o 
  10   4   2        1.02       -3.82     19.34 o 
  11   4   2       97.80      115.07     31.75 o 
  -8   5   2        5.28       14.41     11.39 o 
  -7   5   2        0.02       -1.03      9.14 o 
  -6   5   2      536.57      528.47     32.91 o 
  -5   5   2      654.60      621.21     47.27 o 
  -4   5   2      613.39      607.36     43.45 o 
  -3   5   2      167.23      183.96     16.21 o 
  -2   5   2      957.18      951.56     32.25 o 
  -1   5   2     3192.07     3283.11     35.80 o 
   0   5   2     1819.94     1848.73     38.25 o 
   1   5   2      282.33      264.26     14.00 o 
   2   5   2     3207.92     3343.40     74.73 o 
   3   5   2     3373.73     3392.21     51.54 o 
   4   5   2      421.29      408.04     18.68 o 
   5   5   2      187.13      171.41     13.65 o 
   6   5   2        4.62       10.98      8.08 o 
   7   5   2      262.51      266.97     26.86 o 
   8   5   2       22.66       20.61     10.04 o 
   9   5   2       96.49       68.45     13.66 o 
  10   5   2       11.11        8.94     12.68 o 
  11   5   2       15.06       20.14     14.85 o 
  -7   6   2       48.26       57.11     17.05 o 
  -6   6   2        0.04        7.75      8.77 o 
  -5   6   2      481.03      446.21     42.50 o 
  -4   6   2      631.94      607.16     32.04 o 
  -3   6   2       81.00       75.60     12.83 o 
  -2   6   2       83.69       71.31     10.83 o 
  -1   6   2      174.78      163.58     13.99 o 
   0   6   2     1193.25     1231.93     35.45 o 
   1   6   2        0.89       -3.41      5.20 o 
   2   6   2      620.03      652.69     23.86 o 
   3   6   2     2206.59     2307.93     45.09 o 
   4   6   2        9.57       15.94      7.16 o 
   5   6   2       28.51       17.53      7.08 o 
   6   6   2        0.55        4.38      6.58 o 
   7   6   2      149.25      138.55     15.14 o 
   8   6   2      209.10      222.32     19.62 o 
   9   6   2        1.54        3.36      9.46 o 
  10   6   2       96.07      103.15     17.91 o 
  11   6   2       44.99       63.82     15.50 o 
  -7   7   2      120.05      123.83     20.68 o 
  -6   7   2      110.29      116.55     19.24 o 
  -5   7   2      113.83       91.44     23.64 o 
  -4   7   2      134.85      121.44     17.13 o 
  -3   7   2       43.29       29.50     10.05 o 
  -2   7   2       22.08       15.86      7.57 o 
  -1   7   2       13.55       12.50      8.55 o 
   0   7   2      686.88      711.34     29.77 o 
   1   7   2      309.87      303.14     18.76 o 
   2   7   2       39.84       24.28      7.86 o 
   3   7   2       16.12       17.37      7.57 o 
   4   7   2      445.94      462.66     22.90 o 
   5   7   2       27.94       17.67      7.99 o 
   6   7   2       18.86       19.71      8.77 o 
   7   7   2        0.04      -11.19      7.95 o 
   8   7   2      200.55      186.96     23.99 o 
   9   7   2      155.19      205.90     21.39 o 
  10   7   2        5.55       10.55     11.92 o 
  11   7   2       13.60        2.66     10.50 o 
  -6   8   2       58.14       46.70     15.87 o 
  -5   8   2      121.41      129.40     28.41 o 
  -4   8   2      109.42       88.31     16.36 o 
  -3   8   2       16.53       16.94     11.64 o 
  -2   8   2        1.37       -2.19      8.94 o 
  -1   8   2      230.71      270.02     21.86 o 
   0   8   2       47.18       39.20     11.42 o 
   1   8   2       44.49       33.99      9.92 o 
   2   8   2      486.71      493.60     25.39 o 
   3   8   2      365.85      372.42     22.03 o 
   4   8   2        6.75       14.13      8.85 o 
   5   8   2      147.00      156.30     15.63 o 
   6   8   2      149.95      159.71     16.44 o 
   7   8   2       97.16      102.24     14.74 o 
   8   8   2        2.09       -1.86     10.27 o 
   9   8   2       39.59       43.45     16.47 o 
  10   8   2       29.79       26.98     15.04 o 
  -5   9   2       49.08       72.10     27.69 o 
  -4   9   2      123.05      138.69     20.90 o 
  -3   9   2      207.08      194.72     22.87 o 
  -2   9   2        4.28       -9.98      8.04 o 
  -1   9   2        6.94        9.53      9.27 o 
   0   9   2      118.43      125.88     16.80 o 
   1   9   2      114.16      128.94     18.50 o 
   2   9   2       15.27       19.01      9.98 o 
   3   9   2      287.52      289.27     21.65 o 
   4   9   2       21.72       25.07     10.21 o 
   5   9   2        1.26        6.58      9.19 o 
   6   9   2      260.68      306.07     32.95 o 
   7   9   2      188.99      181.44     26.74 o 
   8   9   2       58.48       78.78     19.10 o 
   9   9   2       14.42        1.91     12.41 o 
  10   9   2       11.41        4.54     13.61 o 
  -3  10   2      167.21      196.14     24.46 o 
  -2  10   2      151.84      165.87     21.44 o 
  -1  10   2       31.57       27.79     13.42 o 
   0  10   2        0.64       -0.83     11.05 o 
   1  10   2      157.43      187.89     20.52 o 
   2  10   2       12.14        7.45      8.77 o 
   3  10   2        8.08        4.30     15.28 o 
   4  10   2       75.59       80.69     21.96 o 
   5  10   2      208.81      212.96     31.51 o 
   6  10   2        1.90        0.00     10.98 o 
   7  10   2       28.31       23.16     17.91 o 
   8  10   2       43.57       57.78     21.01 o 
   9  10   2      202.89      231.82     33.66 o 
  -2  11   2      162.67      211.53     36.53 o 
  -1  11   2      103.13      152.32     30.80 o 
   0  11   2        4.32        3.82     14.32 o 
   1  11   2       33.80       45.36     22.20 o 
   2  11   2       76.23      104.09     27.93 o 
   3  11   2        0.92       -7.40     12.65 o 
   4  11   2       51.01       30.80     19.34 o 
   5  11   2       31.10       37.24     20.77 o 
   6  11   2      111.46      153.99     29.37 o 
   7  11   2        4.09       -4.06     16.00 o 
   8  11   2       23.89       59.21     22.20 o 
   1  12   2        6.65       13.85     18.38 o 
   2  12   2       15.54       22.92     22.68 o 
   3  12   2       52.94       81.17     26.98 o 
   4  12   2       63.79       59.45     25.78 o 
   5  12   2        7.37        0.95     19.10 o 
   6  12   2        5.71       -0.95     13.61 o 
  -6 -11   3       27.05       16.47     19.82 o 
  -5 -11   3        0.19       -2.86     13.13 o 
  -4 -11   3       77.34       86.90     22.68 o 
  -3 -11   3       33.27       45.60     22.92 o 
  -2 -11   3       82.05      109.10     26.74 o 
  -1 -11   3       28.48       37.00     17.91 o 
   0 -11   3        1.59      -15.04     20.05 o 
  -8 -10   3        0.12       -3.10     17.43 o 
  -7 -10   3       27.36       12.18     19.82 o 
  -6 -10   3       37.53       47.03     18.38 o 
  -5 -10   3       91.84       99.32     25.31 o 
  -4 -10   3        2.90        3.58     11.70 o 
  -3 -10   3      155.72      146.83     29.13 o 
  -2 -10   3       17.12       29.84     19.34 o 
  -1 -10   3      338.62      391.54     42.73 o 
   0 -10   3       72.11       53.48     20.53 o 
   1 -10   3        0.43       18.62     17.43 o 
   2 -10   3       18.61       23.16     20.77 o 
  -9  -9   3       12.52        3.82     20.05 o 
  -8  -9   3        8.02       14.09     14.56 o 
  -7  -9   3        5.76        6.45     16.71 o 
  -6  -9   3        1.58       -3.34     16.23 o 
  -5  -9   3      451.77      450.03     41.78 o 
  -4  -9   3       66.63       69.24     21.49 o 
  -3  -9   3       27.59       29.13     18.38 o 
  -2  -9   3       46.91       30.56     14.56 o 
  -1  -9   3      216.61      255.69     34.14 o 
   0  -9   3      389.90      365.04     39.87 o 
   1  -9   3        0.49        6.92     18.62 o 
   2  -9   3       35.44       38.53     12.41 o 
   3  -9   3       34.51       29.00      9.01 o 
   4  -9   3       25.91       32.10     11.31 o 
  -9  -8   3       71.33       45.12     19.58 o 
  -8  -8   3       13.10       19.34     18.38 o 
  -7  -8   3       13.58       18.14     15.52 o 
  -6  -8   3        2.11       10.98     11.94 o 
  -5  -8   3        0.60       -7.40     14.32 o 
  -4  -8   3      417.54      376.73     36.53 o 
  -3  -8   3       18.57       24.35     12.89 o 
  -2  -8   3      142.32      150.41     25.78 o 
  -1  -8   3       23.56       12.65     15.28 o 
   0  -8   3      467.62      487.88     27.32 o 
   1  -8   3      355.03      389.76     26.31 o 
   2  -8   3      141.70      133.32     17.47 o 
   3  -8   3       17.36       14.38      8.77 o 
   4  -8   3       96.52      100.88     13.94 o 
   5  -8   3       42.12       36.90     10.81 o 
 -10  -7   3       89.05      113.64     28.17 o 
  -9  -7   3       77.34       84.04     26.74 o 
  -8  -7   3        2.68      -18.14     15.52 o 
  -7  -7   3        0.96        0.95     11.94 o 
  -6  -7   3      194.94      185.98     26.74 o 
  -5  -7   3        0.79       -3.82     14.09 o 
  -4  -7   3        5.08        1.19     10.27 o 
  -3  -7   3      155.69      143.48     21.73 o 
  -2  -7   3      872.46      859.96     30.74 o 
  -1  -7   3      438.04      464.61     23.92 o 
   0  -7   3        1.58       -5.44      7.17 o 
   1  -7   3     1294.05     1463.14     84.87 o 
   2  -7   3      740.18      798.10     65.89 o 
   3  -7   3        8.95        6.20      6.47 o 
   4  -7   3       92.68       54.66      9.89 o 
   5  -7   3       74.34       78.06     12.17 o 
   6  -7   3       92.07       93.87     17.18 o 
 -10  -6   3       12.34       28.89     18.38 o 
  -9  -6   3       92.01       80.22     23.87 o 
  -8  -6   3      132.50      146.83     28.41 o 
  -7  -6   3        8.52       22.44     17.67 o 
  -6  -6   3        4.65       10.27     16.47 o 
  -5  -6   3      283.23      274.55     29.84 o 
  -4  -6   3       20.10       26.17      7.86 o 
  -3  -6   3        8.30        3.46      6.39 o 
  -2  -6   3      176.69      184.31     13.98 o 
  -1  -6   3       65.18       62.65      8.87 o 
   0  -6   3       53.22       52.26      9.06 o 
   1  -6   3      148.21      144.91     18.02 o 
   2  -6   3      599.65      637.81     29.93 o 
   3  -6   3     1075.79     1021.12     37.76 o 
   4  -6   3      721.56      723.82     28.72 o 
   5  -6   3        1.79       -4.63      6.41 o 
   6  -6   3      151.75      154.93     24.59 o 
   7  -6   3       76.32       60.51     15.32 o 
 -11  -5   3       46.63       74.49     23.87 o 
 -10  -5   3       68.28       69.71     23.40 o 
  -9  -5   3        9.86        1.91     18.86 o 
  -8  -5   3       20.76       29.84     20.77 o 
  -7  -5   3      430.01      405.38     38.20 o 
  -6  -5   3       22.41       13.57      9.57 o 
  -5  -5   3       14.54        5.69      6.84 o 
  -4  -5   3       40.33       30.77      8.20 o 
  -3  -5   3     1531.23     1544.81     69.59 o 
  -2  -5   3      107.30      110.06     16.47 o 
  -1  -5   3       28.53       20.30      5.52 o 
   0  -5   3      239.62      247.22     15.12 o 
   1  -5   3     1151.51     1129.30     23.23 o 
   2  -5   3        0.70       -5.20      4.41 o 
   3  -5   3      643.94      641.94     23.67 o 
   4  -5   3     1193.93     1215.22     35.09 o 
   5  -5   3      443.21      427.79     46.32 o 
   6  -5   3        6.64        5.41      9.67 o 
   7  -5   3      142.20      161.05     21.01 o 
   8  -5   3       87.88      114.12     29.13 o 
 -11  -4   3       16.94       39.39     24.35 o 
 -10  -4   3      101.58       95.74     25.31 o 
  -9  -4   3      264.16      200.78     32.95 o 
  -8  -4   3        0.72        4.66      9.71 o 
  -7  -4   3       20.57       31.12     10.21 o 
  -6  -4   3      145.89      138.44     14.00 o 
  -5  -4   3      124.25      116.07     12.15 o 
  -4  -4   3       49.46       61.36     16.71 o 
  -3  -4   3     4081.21     4083.27     51.43 o 
  -2  -4   3      877.74      831.14     29.25 o 
  -1  -4   3       19.82        9.01      4.41 o 
   0  -4   3      446.50      469.75     17.81 o 
   1  -4   3      839.30      837.88     19.01 o 
   2  -4   3      923.53      913.81     27.02 o 
   3  -4   3      186.71      172.21     12.29 o 
   4  -4   3      247.35      246.68     19.26 o 
   5  -4   3       81.18       62.35     13.48 o 
   6  -4   3       76.05       75.78     14.17 o 
   7  -4   3        9.28        1.67     12.41 o 
   8  -4   3      137.39      158.05     30.80 o 
 -11  -3   3        5.63       16.47     21.96 o 
 -10  -3   3       52.61       41.31     15.02 o 
  -9  -3   3      146.17      157.34     19.89 o 
  -8  -3   3       77.23       57.84     13.35 o 
  -7  -3   3       41.71       41.46     11.06 o 
  -6  -3   3       50.14       53.37     10.03 o 
  -5  -3   3      993.69      999.68     67.68 o 
  -4  -3   3     2853.22     2842.07    103.85 o 
  -3  -3   3        0.82        1.99      4.76 o 
  -2  -3   3     2815.54     2962.72     41.30 o 
  -1  -3   3      435.10      407.36     12.53 o 
   0  -3   3      495.54      489.78     16.24 o 
   1  -3   3      389.03      358.06     10.22 o 
   2  -3   3      110.22      102.01      6.58 o 
   3  -3   3      876.75      878.28     20.88 o 
   4  -3   3      284.03      281.46     19.12 o 
   5  -3   3       94.81       71.37     12.56 o 
   6  -3   3       54.42       53.80     13.33 o 
   7  -3   3       49.04       62.07     21.49 o 
   8  -3   3        0.10       -5.01     12.18 o 
   9  -3   3       47.38       43.21     18.86 o 
 -11  -2   3        0.53       -2.39     20.53 o 
 -10  -2   3        1.09       -3.58     16.00 o 
  -9  -2   3      145.01      130.35     23.40 o 
  -8  -2   3      147.52      180.73     25.07 o 
  -7  -2   3      437.89      465.07     32.95 o 
  -6  -2   3      130.27      123.17     13.01 o 
  -5  -2   3       30.22       15.97      6.93 o 
  -4  -2   3      492.03      441.60     26.38 o 
  -3  -2   3     3919.59     3714.60     43.02 o 
  -2  -2   3      676.75      628.37     31.28 o 
  -1  -2   3     2333.73     2227.94     53.24 o 
   0  -2   3      269.13      298.39     10.45 o 
   1  -2   3        8.78        3.12      2.69 o 
   2  -2   3        5.02        4.36      3.62 o 
   3  -2   3     2253.69     2193.73     32.27 o 
   4  -2   3     1669.47     1708.44     55.15 o 
   5  -2   3      188.67      158.72     15.10 o 
   6  -2   3      104.28      100.99     19.10 o 
   7  -2   3      351.76      307.02     33.90 o 
   8  -2   3      205.77      225.13     31.28 o 
   9  -2   3       51.72       30.80     21.25 o 
 -10  -1   3       87.05      117.46     28.65 o 
  -9  -1   3      188.73      189.80     29.60 o 
  -8  -1   3       60.32       42.73     16.95 o 
  -7  -1   3      518.93      571.07     37.96 o 
  -6  -1   3       33.56       31.99     11.70 o 
  -5  -1   3       13.21       19.82      9.31 o 
  -4  -1   3      264.93      225.37     17.43 o 
  -3  -1   3     1080.05     1092.39     23.89 o 
  -2  -1   3        9.57       13.61      6.68 o 
  -1  -1   3       22.43       11.22      7.40 o 
   0  -1   3       82.92       69.24      9.55 o 
   1  -1   3     2022.19     2080.18     43.78 o 
   2  -1   3     2236.09     2272.79     28.94 o 
   3  -1   3       87.91       90.14      7.19 o 
   4  -1   3     2197.77     2242.64     45.84 o 
   5  -1   3     1627.59     1587.61     88.45 o 
   6  -1   3      241.48      218.21     25.31 o 
   7  -1   3      186.32      193.86     26.50 o 
   8  -1   3       99.95      107.67     22.44 o 
   9  -1   3      140.31      145.63     27.69 o 
  10  -1   3      134.25      129.40     32.23 o 
 -10   0   3      258.78      295.56     38.91 o 
  -9   0   3      353.06      443.82     43.69 o 
  -8   0   3      565.38      581.10     45.12 o 
  -7   0   3        2.39       -7.16     12.89 o 
  -6   0   3       49.16       31.04     13.37 o 
  -5   0   3      228.03      245.19     22.44 o 
  -4   0   3      390.10      388.87     17.56 o 
  -3   0   3      274.45      286.38     12.91 o 
  -2   0   3     1420.18     1374.91     31.75 o 
  -1   0   3      173.23      180.30      7.85 o 
   0   0   3     3493.97     3565.66     30.12 o 
   1   0   3      212.69      220.87      7.83 o 
   2   0   3     2826.66     2891.35     31.24 o 
   3   0   3     2418.57     2338.20     50.97 o 
   4   0   3       62.24       51.45     11.22 o 
   5   0   3      213.68      194.81     21.25 o 
   6   0   3      586.75      576.08     38.91 o 
   7   0   3       16.45       15.76     12.89 o 
   8   0   3      262.92      217.02     31.75 o 
   9   0   3       27.00       12.65     13.61 o 
  10   0   3      170.44      157.57     29.60 o 
 -10   1   3       17.27        8.59     16.47 o 
  -9   1   3      113.80      110.06     24.59 o 
  -8   1   3      500.15      542.42     44.88 o 
  -7   1   3     1378.11     1664.51     73.05 o 
  -6   1   3      387.01      397.74     33.90 o 
  -5   1   3      587.96      562.13     25.72 o 
  -4   1   3     2597.24     2747.10     50.14 o 
  -3   1   3      732.05      739.86     32.23 o 
  -2   1   3      126.04      121.28     12.18 o 
  -1   1   3      556.85      533.11     20.77 o 
   0   1   3      669.03      692.19     18.62 o 
   1   1   3       13.41       18.48      4.64 o 
   2   1   3      523.68      546.30     12.96 o 
   3   1   3     1657.60     1688.84     33.57 o 
   4   1   3     1596.95     1616.04     52.28 o 
   5   1   3      192.05      213.67     21.49 o 
   6   1   3      120.15       85.23     18.14 o 
   7   1   3      842.57      823.90     48.70 o 
   8   1   3      790.73      739.62     50.61 o 
   9   1   3      237.32      227.28     31.75 o 
  10   1   3       24.65       56.10     24.83 o 
  11   1   3       53.55       69.95     26.74 o 
 -10   2   3        8.08       21.25     25.31 o 
  -9   2   3       18.84       21.49     15.04 o 
  -8   2   3      126.57      144.44     28.89 o 
  -7   2   3      733.17      733.41     52.05 o 
  -6   2   3      729.07      801.97     96.81 o 
  -5   2   3        7.99       13.69      7.08 o 
  -4   2   3     1078.98     1136.17     48.23 o 
  -3   2   3     1770.40     1743.29     54.91 o 
  -2   2   3      982.28      962.37     36.77 o 
  -1   2   3       32.75       25.00      8.83 o 
   0   2   3       87.02       90.17     10.86 o 
   1   2   3      568.71      531.72     26.50 o 
   2   2   3       23.49       15.99      4.94 o 
   3   2   3     2827.42     2909.98     46.86 o 
   4   2   3     4025.93     4109.46     85.71 o 
   5   2   3     1808.60     1761.20     61.12 o 
   6   2   3      370.87      330.66     29.37 o 
   7   2   3      481.27      456.47     38.68 o 
   8   2   3      559.61      583.25     45.36 o 
   9   2   3       85.44      133.46     28.17 o 
  10   2   3       12.62       22.20     18.86 o 
  11   2   3        0.75       -0.95     17.43 o 
  -9   3   3       34.49       26.26     18.38 o 
  -8   3   3        0.43       -3.82     16.71 o 
  -7   3   3       32.90       31.25     11.46 o 
  -6   3   3      833.46      921.35     40.26 o 
  -5   3   3      802.70      753.95     45.60 o 
  -4   3   3       30.22       38.44     11.70 o 
  -3   3   3       17.13       22.44     11.46 o 
  -2   3   3     1450.28     1416.22     49.90 o 
  -1   3   3     9310.99     9623.91     83.44 o 
   0   3   3     1526.95     1575.95     30.10 o 
   1   3   3       75.24       71.39      7.61 o 
   2   3   3     1048.56     1005.71     16.62 o 
   3   3   3        3.70        1.36      4.41 o 
   4   3   3      440.26      463.16     30.56 o 
   5   3   3       32.05       21.25     13.61 o 
   6   3   3      836.84      836.79     46.55 o 
   7   3   3      112.29       98.60     19.58 o 
   8   3   3       88.74       74.73     22.44 o 
   9   3   3       11.94       21.49     16.23 o 
  10   3   3       31.16       14.09     21.73 o 
  11   3   3       13.27       -4.06     15.52 o 
  -9   4   3       28.39       50.14     25.55 o 
  -8   4   3       77.19       72.44     16.12 o 
  -7   4   3        3.61        6.44     12.22 o 
  -6   4   3      220.60      209.98     22.20 o 
  -5   4   3     1509.36     1519.35     69.24 o 
  -4   4   3      609.57      590.17     40.59 o 
  -3   4   3      466.91      502.11     19.70 o 
  -2   4   3       13.30       14.04      5.71 o 
  -1   4   3     1745.31     1787.08     27.55 o 
   0   4   3     4562.89     4595.69     60.75 o 
   1   4   3      302.60      298.96      9.93 o 
   2   4   3     1354.51     1348.85     31.13 o 
   3   4   3       98.99       83.66     14.21 o 
   4   4   3       93.24       84.06     10.39 o 
   5   4   3      410.93      420.42     31.99 o 
   6   4   3      110.16      121.04     22.92 o 
   7   4   3      164.13      165.45     24.11 o 
   8   4   3       78.71       54.67     18.38 o 
   9   4   3      134.38       95.97     25.78 o 
  10   4   3      117.79      106.00     25.78 o 
  11   4   3       42.42       81.17     24.83 o 
  -8   5   3       14.20       17.97     12.10 o 
  -7   5   3      146.86      150.36     21.46 o 
  -6   5   3       47.97       52.68     13.00 o 
  -5   5   3        5.73        4.06     15.52 o 
  -4   5   3      224.74      191.95     26.74 o 
  -3   5   3       31.84       21.01     10.74 o 
  -2   5   3     2990.01     3014.16     43.01 o 
  -1   5   3       29.76       18.50      5.04 o 
   0   5   3       29.08       27.02      4.77 o 
   1   5   3     1568.16     1531.51     31.52 o 
   2   5   3      816.65      875.88     23.36 o 
   3   5   3      122.68      100.74     14.56 o 
   4   5   3       28.79       18.92      5.74 o 
   5   5   3       44.09       30.26      7.40 o 
   6   5   3       32.85       31.65      9.91 o 
   7   5   3       92.58       83.64     12.29 o 
   8   5   3      291.58      294.49     31.87 o 
   9   5   3      105.49      109.10     24.11 o 
  10   5   3       13.28       10.27     16.23 o 
  11   5   3        9.62       16.95     22.92 o 
  -7   6   3        7.12       10.57     14.03 o 
  -6   6   3       85.39       82.35     15.45 o 
  -5   6   3      189.62      192.66     31.99 o 
  -4   6   3       61.52       45.12     15.28 o 
  -3   6   3     1164.56     1108.34     40.36 o 
  -2   6   3      159.20      155.11     15.70 o 
  -1   6   3      813.11      742.71     28.73 o 
   0   6   3       22.82       28.98      5.59 o 
   1   6   3      832.93      844.85     26.66 o 
   2   6   3     1135.69     1142.42     43.81 o 
   3   6   3       37.76       38.29      8.83 o 
   4   6   3       30.84       22.68      6.97 o 
   5   6   3      197.51      193.24     14.68 o 
   6   6   3       68.23       69.79     10.81 o 
   7   6   3      488.87      512.82     26.62 o 
   8   6   3       12.87       18.20     10.68 o 
   9   6   3      184.73      181.74     19.19 o 
  10   6   3       32.25       41.93     14.58 o 
  11   6   3       12.26        2.86     16.47 o 
  -7   7   3        2.49       -0.14     11.39 o 
  -5   7   3      413.72      388.67     45.12 o 
  -4   7   3       37.94       54.67     17.43 o 
  -3   7   3        3.98        7.26      8.46 o 
  -2   7   3      125.40      128.48     15.06 o 
  -1   7   3        3.27        4.37      7.86 o 
   0   7   3      490.30      486.16     24.20 o 
   1   7   3       88.89       71.18     10.21 o 
   2   7   3      317.13      312.96     18.06 o 
   3   7   3      601.14      634.60     25.01 o 
   4   7   3      104.88      109.89     11.82 o 
   5   7   3       34.55       32.06      9.75 o 
   6   7   3      293.61      307.29     23.99 o 
   7   7   3      131.46      143.81     15.71 o 
   8   7   3      100.25       92.66     24.59 o 
   9   7   3        5.86        0.00     12.65 o 
  10   7   3        7.04        7.64     18.86 o 
  -5   8   3        9.70       -5.49     20.53 o 
  -4   8   3      250.57      258.08     37.48 o 
  -3   8   3      123.96      115.37     16.69 o 
  -2   8   3      668.46      668.29     34.47 o 
  -1   8   3        8.74       11.82      8.86 o 
   0   8   3      305.70      312.79     21.91 o 
   1   8   3     1148.14     1237.00     39.73 o 
   2   8   3      169.38      155.07     21.25 o 
   3   8   3        9.12        5.47      7.52 o 
   4   8   3      626.03      616.96     26.85 o 
   5   8   3       71.37       75.68     17.67 o 
   6   8   3       14.78       18.38     15.52 o 
   7   8   3       37.24       45.36     16.00 o 
   8   8   3       84.56      122.95     25.31 o 
   9   8   3       15.70       15.04     14.32 o 
  10   8   3       14.96        3.10     17.19 o 
  -5   9   3       31.64       46.79     26.02 o 
  -4   9   3       25.45       22.92     21.96 o 
  -3   9   3       82.91       83.09     25.31 o 
  -2   9   3      222.83      215.17     22.18 o 
  -1   9   3       61.01       36.28     12.37 o 
   0   9   3      539.57      507.48     39.15 o 
   1   9   3      554.62      557.63     30.05 o 
   2   9   3      659.59      640.07     48.23 o 
   3   9   3       34.83       45.60     15.52 o 
   4   9   3        0.89       14.09     15.28 o 
   5   9   3      308.60      318.72     34.86 o 
   6   9   3      177.23      208.66     28.17 o 
   7   9   3        0.06      -10.27     14.32 o 
   8   9   3      102.08      102.66     25.78 o 
   9   9   3       59.50       79.74     26.50 o 
  10   9   3       30.96       31.75     21.96 o 
  -3  10   3        0.85        1.97     13.59 o 
  -2  10   3      114.43       91.44     27.69 o 
  -1  10   3       46.38       54.67     20.53 o 
   0  10   3       24.02        8.36     14.09 o 
   1  10   3       47.35       51.81     19.10 o 
   2  10   3        2.43       -0.72     11.46 o 
   3  10   3      101.18      138.47     26.50 o 
   4  10   3      154.84      182.64     29.84 o 
   5  10   3        0.05       -2.15     11.22 o 
   6  10   3       29.72       27.46     18.86 o 
   7  10   3        0.73       13.85     17.67 o 
   8  10   3        0.27       12.18     17.43 o 
   9  10   3        3.17        1.91     16.95 o 
  -2  11   3        0.23        9.07     23.64 o 
  -1  11   3       79.83       88.81     29.84 o 
   0  11   3      210.76      288.88     42.50 o 
   1  11   3      118.25      139.66     28.41 o 
   2  11   3       92.66      103.14     26.98 o 
   3  11   3       56.00       41.54     23.16 o 
   4  11   3       67.38       50.37     18.14 o 
   5  11   3        0.98       -6.21     11.94 o 
   6  11   3       18.56       19.58     14.56 o 
   7  11   3        0.82        0.72     17.67 o 
   8  11   3       38.65       51.57     19.10 o 
   1  12   3       60.23       88.33     29.84 o 
   2  12   3       37.33       70.67     27.46 o 
   3  12   3       34.27       86.90     26.26 o 
   4  12   3       23.04       14.09     21.49 o 
   5  12   3        4.02       13.61     18.86 o 
   6  12   3       14.99       23.64     16.23 o 
  -5 -11   4       94.19       87.86     26.50 o 
  -4 -11   4       49.26       54.91     20.53 o 
  -3 -11   4       19.87       12.18     15.04 o 
  -2 -11   4        9.58       20.05     16.71 o 
  -1 -11   4      112.87      124.38     28.65 o 
  -7 -10   4       31.86       41.78     22.92 o 
  -6 -10   4        0.22       12.65     17.43 o 
  -5 -10   4       54.05       42.02     17.91 o 
  -4 -10   4       82.56       75.44     21.49 o 
  -3 -10   4      106.84      122.00     27.69 o 
  -2 -10   4       13.39       18.38     15.28 o 
  -1 -10   4       32.09       49.42     23.16 o 
   0 -10   4      185.12      196.25     32.71 o 
   1 -10   4       15.09       26.26     21.49 o 
  -8  -9   4        0.13       -2.86     20.05 o 
  -7  -9   4       13.53       -2.63     14.56 o 
  -6  -9   4       67.87       74.49     23.16 o 
  -5  -9   4       15.04       28.65     17.67 o 
  -4  -9   4        0.08       -1.67     15.28 o 
  -3  -9   4       46.47       72.58     21.73 o 
  -2  -9   4       59.08       61.12     21.25 o 
  -1  -9   4        2.61        7.64     12.89 o 
   0  -9   4      323.40      325.40     38.91 o 
   1  -9   4      201.00      225.37     33.90 o 
   2  -9   4        6.68       17.19     20.53 o 
   3  -9   4       17.01       17.19     16.95 o 
  -9  -8   4       11.28       19.58     16.23 o 
  -8  -8   4       16.80       25.31     20.77 o 
  -7  -8   4        1.13      -20.53     16.47 o 
  -6  -8   4       70.57       66.61     21.49 o 
  -5  -8   4       84.86      112.69     25.31 o 
  -4  -8   4       51.62       50.61     16.71 o 
  -3  -8   4       56.02       58.01     19.58 o 
  -2  -8   4       41.88       42.50     15.52 o 
  -1  -8   4       92.91      126.53     23.64 o 
   0  -8   4       15.71       26.74     18.38 o 
   1  -8   4      329.38      327.55     39.15 o 
   2  -8   4      257.62      284.82     38.68 o 
   3  -8   4      205.19      188.83     16.59 o 
   4  -8   4       24.64       10.54      8.90 o 
 -10  -7   4       18.35       28.89     24.83 o 
  -9  -7   4       13.67       12.65     17.19 o 
  -8  -7   4       65.50       65.42     21.49 o 
  -7  -7   4       96.83      130.59     25.07 o 
  -6  -7   4       44.87       59.69     18.86 o 
  -5  -7   4        2.02       -6.21      9.79 o 
  -4  -7   4      190.50      206.27     27.46 o 
  -3  -7   4        3.18        2.39     10.03 o 
  -2  -7   4       74.32      101.47     20.29 o 
  -1  -7   4       85.24       87.14     18.86 o 
   0  -7   4      379.80      425.20     39.39 o 
   1  -7   4       18.92       25.83      9.11 o 
   2  -7   4        1.86       -0.71      6.33 o 
   3  -7   4      126.48      125.76     15.32 o 
   4  -7   4      112.25       99.38     12.46 o 
   5  -7   4        6.24        8.07     14.44 o 
   6  -7   4        4.14        4.80      9.46 o 
 -10  -6   4      126.30      142.53     34.86 o 
  -9  -6   4       46.54       75.20     25.55 o 
  -8  -6   4        0.84      -19.58     16.47 o 
  -7  -6   4       34.24       37.48     17.67 o 
  -6  -6   4      180.88      213.20     29.13 o 
  -5  -6   4      142.02      120.09     21.73 o 
  -4  -6   4       74.69       55.39     18.14 o 
  -3  -6   4      215.01      217.25     27.69 o 
  -2  -6   4        3.32       -9.79      8.12 o 
  -1  -6   4       40.98       40.24      9.43 o 
   0  -6   4       43.01       42.77      9.07 o 
   1  -6   4       61.49       51.57     17.19 o 
   2  -6   4      488.41      478.31     22.37 o 
   3  -6   4      103.12      119.17     16.33 o 
   4  -6   4       73.01       53.47     12.39 o 
   5  -6   4      306.20      297.29     25.71 o 
   6  -6   4       54.79       35.99     12.82 o 
   7  -6   4       19.04       21.05     13.28 o 
 -10  -5   4       10.16       39.39     28.65 o 
  -9  -5   4       84.02      114.60     29.84 o 
  -8  -5   4       65.04       53.48     19.10 o 
  -7  -5   4       31.59       36.77     16.71 o 
  -6  -5   4       80.19       42.02     15.76 o 
  -5  -5   4      215.31      268.11     31.99 o 
  -4  -5   4      340.45      301.53     30.08 o 
  -3  -5   4        7.89        4.54     10.74 o 
  -2  -5   4      182.44      172.48     15.40 o 
  -1  -5   4      401.61      399.78     17.64 o 
   0  -5   4      755.03      743.14     25.73 o 
   1  -5   4       47.31       42.07      5.29 o 
   2  -5   4      172.85      159.43     11.61 o 
   3  -5   4      672.81      632.11     23.59 o 
   4  -5   4        0.21       -0.19     10.15 o 
   5  -5   4       45.57       50.71     19.46 o 
   6  -5   4      367.68      432.18     30.03 o 
   7  -5   4       69.08       59.77     16.65 o 
 -10  -4   4        7.53       21.96     18.86 o 
  -9  -4   4       21.40       21.96     16.23 o 
  -8  -4   4       96.56       83.32     21.49 o 
  -7  -4   4      163.42      153.27     26.26 o 
  -6  -4   4        1.72       -4.30     10.27 o 
  -5  -4   4      401.87      427.82     37.00 o 
  -4  -4   4    14268.50    15459.87    397.98 o 
  -3  -4   4     5861.41     5864.50     58.30 o 
  -2  -4   4        5.82       -3.05      3.94 o 
  -1  -4   4       68.28       56.50      6.57 o 
   0  -4   4      895.39      852.75     18.55 o 
   1  -4   4      830.46      856.18     18.61 o 
   2  -4   4      137.23      130.17      7.97 o 
   3  -4   4       91.82       95.86     11.98 o 
   4  -4   4      159.27      138.13     15.63 o 
   5  -4   4       26.81       22.80      9.96 o 
   6  -4   4       61.92       48.97     13.76 o 
   7  -4   4      245.36      251.82     24.79 o 
   8  -4   4      198.72      204.84     33.42 o 
 -10  -3   4       50.13       81.17     29.60 o 
  -9  -3   4       14.68       16.47     16.23 o 
  -8  -3   4      359.15      324.93     39.63 o 
  -7  -3   4       58.93       70.76     13.18 o 
  -6  -3   4      104.18       94.47     12.03 o 
  -5  -3   4       24.17       12.46      6.70 o 
  -4  -3   4     6164.75     5986.26     65.00 o 
  -3  -3   4     5040.30     5123.53     51.83 o 
  -2  -3   4       35.29       29.84     10.03 o 
  -1  -3   4      587.98      523.80     29.84 o 
   0  -3   4      749.49      756.86     28.29 o 
   1  -3   4      584.79      578.32     16.16 o 
   2  -3   4      214.08      208.25     10.89 o 
   3  -3   4      635.74      648.15     19.34 o 
   4  -3   4      439.47      411.13     17.25 o 
   5  -3   4      363.13      354.81     24.02 o 
   6  -3   4       23.31        7.52      8.74 o 
   7  -3   4      131.00       97.88     23.16 o 
   8  -3   4      316.81      287.68     37.00 o 
   9  -3   4      164.02      136.32     27.93 o 
 -10  -2   4      152.75      141.34     34.62 o 
  -9  -2   4       20.85       28.77     13.65 o 
  -8  -2   4        5.11        5.23      9.28 o 
  -7  -2   4       97.09       87.76     13.51 o 
  -6  -2   4       14.62        9.57      7.29 o 
  -5  -2   4       61.45       52.64      8.21 o 
  -4  -2   4       40.72       38.82      8.95 o 
  -3  -2   4       18.49       22.04      4.70 o 
  -2  -2   4       37.68       21.49      8.36 o 
  -1  -2   4      157.35      132.74     14.80 o 
   0  -2   4       51.35       40.25      5.19 o 
   1  -2   4     1797.02     1757.70     42.28 o 
   2  -2   4     5832.18     5940.08     70.69 o 
   3  -2   4      444.52      456.94     15.91 o 
   4  -2   4       66.53       70.08      8.53 o 
   5  -2   4        1.34       -0.74     10.15 o 
   6  -2   4       51.60       63.55     12.22 o 
   7  -2   4        2.89       -3.58     10.27 o 
   8  -2   4       10.40       20.29     18.62 o 
   9  -2   4      156.64      136.56     30.56 o 
 -10  -1   4        1.70       19.10     21.01 o 
  -9  -1   4       63.90       73.53     21.73 o 
  -8  -1   4      148.07      168.55     24.83 o 
  -7  -1   4       35.58       29.60     13.61 o 
  -6  -1   4      119.29      119.61     17.67 o 
  -5  -1   4      462.92      476.45     21.97 o 
  -4  -1   4      187.38      168.12     16.35 o 
  -3  -1   4       43.80       41.92      5.82 o 
  -2  -1   4      156.82      145.12      5.59 o 
  -1  -1   4     3356.67     3543.16     68.28 o 
   0  -1   4      373.13      382.91     10.74 o 
   1  -1   4      643.41      636.02     14.92 o 
   2  -1   4     1232.41     1348.92     23.92 o 
   3  -1   4     2213.61     2191.92     35.44 o 
   4  -1   4      488.44      498.10     17.68 o 
   5  -1   4      369.16      328.99     20.93 o 
   6  -1   4       43.01       35.57     16.47 o 
   7  -1   4       57.84       55.15     19.82 o 
   8  -1   4       19.84       24.59     18.38 o 
   9  -1   4       19.46       14.56     14.80 o 
  10  -1   4       83.08       68.76     22.44 o 
 -10   0   4       99.20      110.78     29.13 o 
  -9   0   4      131.47      148.50     28.17 o 
  -8   0   4        8.47       -8.12     10.50 o 
  -7   0   4      427.89      451.46     36.29 o 
  -6   0   4       38.38       34.38     13.61 o 
  -5   0   4      106.10       87.62     13.85 o 
  -4   0   4      133.37      138.16     11.22 o 
  -3   0   4      312.60      296.76     18.38 o 
  -2   0   4      388.47      394.64     14.32 o 
  -1   0   4      676.08      676.75     15.94 o 
   0   0   4      282.07      308.76     13.66 o 
   1   0   4      978.62     1064.24     18.76 o 
   2   0   4      536.04      512.62     14.23 o 
   3   0   4        2.71        4.57      3.83 o 
   4   0   4       15.07        2.38      4.03 o 
   5   0   4      585.48      543.14     35.33 o 
   6   0   4       29.82       30.80     14.80 o 
   7   0   4       19.10       22.44     13.13 o 
   8   0   4        2.19        5.49     11.46 o 
   9   0   4      159.88      182.40     29.84 o 
  10   0   4       48.32       63.51     25.78 o 
 -10   1   4       26.92       15.52     22.44 o 
  -9   1   4      149.64      202.69     34.86 o 
  -8   1   4      301.93      269.30     33.90 o 
  -7   1   4       15.62       -3.10     14.56 o 
  -6   1   4      210.93      229.33     18.98 o 
  -5   1   4      117.95      110.27     12.34 o 
  -4   1   4       50.91       33.66      9.79 o 
  -3   1   4      274.15      273.12     20.05 o 
  -2   1   4     2635.05     2588.91     55.15 o 
  -1   1   4     1057.08     1094.99     22.61 o 
   0   1   4      743.82      771.76     16.58 o 
   1   1   4       49.20       42.82      4.07 o 
   2   1   4     2133.20     2248.00     31.85 o 
   3   1   4     2436.19     2608.92     34.73 o 
   4   1   4      200.11      207.41     14.98 o 
   5   1   4     1408.97     1345.31     55.63 o 
   6   1   4      442.55      434.99     35.57 o 
   7   1   4      421.83      389.15     35.81 o 
   8   1   4       78.99       64.46     19.58 o 
   9   1   4      204.13      292.70     38.44 o 
  10   1   4       78.24      111.01     26.98 o 
  -9   2   4        2.02        0.48     14.09 o 
  -8   2   4      179.69      180.73     28.89 o 
  -7   2   4       98.98      115.26     25.19 o 
  -6   2   4        5.11        5.35      7.27 o 
  -5   2   4      402.59      362.78     30.92 o 
  -4   2   4      358.39      317.29     26.74 o 
  -3   2   4      575.10      556.03     32.23 o 
  -2   2   4      835.67      791.91     34.62 o 
  -1   2   4     1633.71     1610.18     42.73 o 
   0   2   4      985.49     1011.27     16.64 o 
   1   2   4      420.99      417.81     16.46 o 
   2   2   4     1542.56     1477.89     33.54 o 
   3   2   4     3406.23     3557.00     55.24 o 
   4   2   4     1691.75     1696.19     40.59 o 
   5   2   4        0.30        4.30      9.55 o 
   6   2   4      499.77      511.38     37.72 o 
   7   2   4      513.34      484.65     41.06 o 
   8   2   4        7.49        8.36     13.61 o 
   9   2   4      148.33      187.89     30.56 o 
  10   2   4       76.67       76.16     27.22 o 
  11   2   4       50.37       55.87     30.08 o 
  -9   3   4        0.11        0.95     21.01 o 
  -8   3   4      235.63      261.42     37.00 o 
  -7   3   4      510.09      615.38     36.08 o 
  -6   3   4      233.46      262.99     22.94 o 
  -5   3   4        3.51       -0.48     11.70 o 
  -4   3   4      930.69      884.78     46.32 o 
  -3   3   4     2571.80     2690.86     76.64 o 
  -2   3   4     2132.96     2153.89     45.48 o 
  -1   3   4       15.96        5.58      4.45 o 
   0   3   4     4464.46     4539.83     57.10 o 
   1   3   4     5741.14     6183.21     68.74 o 
   2   3   4      250.87      223.03     14.21 o 
   3   3   4        1.67       -3.14      4.28 o 
   4   3   4      164.47      135.24     12.54 o 
   5   3   4      393.01      319.44     30.08 o 
   6   3   4       57.00       48.94     16.00 o 
   7   3   4      166.16      159.24     26.98 o 
   8   3   4      175.27      239.46     31.04 o 
   9   3   4       91.16       68.04     24.59 o 
  10   3   4       20.07       32.23     23.64 o 
  11   3   4       82.19       80.69     31.51 o 
  -9   4   4       47.11       85.95     30.08 o 
  -8   4   4        8.75        9.25     12.41 o 
  -7   4   4      266.53      305.36     28.00 o 
  -6   4   4      725.07      769.94     38.74 o 
  -5   4   4       89.16       96.21     19.82 o 
  -4   4   4       51.02       36.05     12.65 o 
  -3   4   4      211.50      207.18     14.51 o 
  -2   4   4     1504.88     1576.07     36.30 o 
  -1   4   4        1.52        0.58      4.47 o 
   0   4   4      966.69     1085.11     28.45 o 
   1   4   4     4920.63     5123.93     93.45 o 
   2   4   4      428.64      421.07     19.28 o 
   3   4   4       76.66       83.37      6.24 o 
   4   4   4       63.58       54.36      7.27 o 
   5   4   4      327.55      334.24     30.08 o 
   6   4   4      977.52     1029.69     56.10 o 
   7   4   4        1.81        5.49     12.89 o 
   8   4   4      231.69      185.98     27.93 o 
   9   4   4      134.06      193.14     33.90 o 
  10   4   4       47.83       40.35     24.59 o 
  11   4   4        0.02      -13.85     24.35 o 
  -8   5   4      109.76      114.39     21.52 o 
  -7   5   4       39.79       38.57     13.00 o 
  -6   5   4      121.31      118.65     24.35 o 
  -5   5   4        9.91      -10.03     13.85 o 
  -4   5   4       31.31       25.55     12.89 o 
  -3   5   4       40.18       15.52     13.61 o 
  -2   5   4      731.21      741.83     25.03 o 
  -1   5   4      600.36      585.38     17.59 o 
   0   5   4       14.30        5.79      4.37 o 
   1   5   4       55.47       45.87      5.42 o 
   2   5   4     1011.80      935.94     18.55 o 
   3   5   4       10.69       16.24      4.34 o 
   4   5   4       34.17       31.73      7.05 o 
   5   5   4       23.59       25.89      7.10 o 
   6   5   4      235.73      216.60     18.86 o 
   7   5   4      753.48      750.98     67.33 o 
   8   5   4        4.77       -3.58     17.43 o 
   9   5   4       18.02      -11.22     19.10 o 
  10   5   4        0.45        4.06     21.25 o 
  11   5   4       40.47       81.89     26.74 o 
  -7   6   4      131.54      152.54     22.44 o 
  -6   6   4       91.40      101.94     24.35 o 
  -5   6   4       25.58       24.83     17.91 o 
  -4   6   4       11.64        6.92     15.76 o 
  -3   6   4      295.54      274.55     31.28 o 
  -2   6   4      157.52      141.81     22.68 o 
  -1   6   4      190.42      168.85     10.62 o 
   0   6   4      872.60      878.33     22.12 o 
   1   6   4     1058.57     1056.73     23.28 o 
   2   6   4        7.55        9.74      4.75 o 
   3   6   4      404.38      392.91     16.92 o 
   4   6   4      114.96      100.72     10.07 o 
   5   6   4      498.32      494.85     22.17 o 
   6   6   4       11.62        7.14      7.59 o 
   7   6   4       94.83       68.68     37.72 o 
   8   6   4       94.30       98.84     21.73 o 
   9   6   4       43.30       24.59     16.47 o 
  10   6   4       64.17       58.49     25.55 o 
  11   6   4        6.68      -24.11     21.73 o 
  -6   7   4      102.98       89.77     28.17 o 
  -5   7   4      245.32      244.23     36.77 o 
  -4   7   4        4.79       -0.24     16.95 o 
  -3   7   4        4.99       -2.39     15.04 o 
  -2   7   4      119.83      130.20     15.72 o 
  -1   7   4      109.63      101.70     12.85 o 
   0   7   4       87.44       84.36     11.56 o 
   1   7   4      527.18      524.92     23.18 o 
   2   7   4       44.75       44.23      8.07 o 
   3   7   4       34.16       31.28     15.52 o 
   4   7   4     1244.45     1191.80     58.25 o 
   5   7   4      240.01      256.17     29.84 o 
   6   7   4      310.55      301.53     33.66 o 
   7   7   4        5.20       10.50     12.18 o 
   8   7   4        3.13       -3.10     10.50 o 
   9   7   4        3.70        3.82     18.14 o 
  10   7   4        0.52        8.83     20.29 o 
  -5   8   4      155.55      165.93     34.14 o 
  -4   8   4      203.79      239.22     37.00 o 
  -3   8   4       16.72       44.41     20.53 o 
  -2   8   4        7.78       11.44     10.19 o 
  -1   8   4      311.44      319.66     23.04 o 
   0   8   4        1.71        2.26      8.53 o 
   1   8   4        2.56        2.63     11.22 o 
   2   8   4      213.91      193.62     27.69 o 
   3   8   4      352.27      348.09     34.62 o 
   4   8   4       68.66       65.18     17.43 o 
   5   8   4      341.72      324.21     34.62 o 
   6   8   4       93.61       82.60     21.25 o 
   7   8   4      779.59      798.11     54.91 o 
   8   8   4      109.87      116.51     25.78 o 
   9   8   4        0.98       -3.58     16.71 o 
  10   8   4       15.56       42.97     21.01 o 
  -4   9   4      236.79      265.96     41.30 o 
  -3   9   4      216.40      200.07     33.90 o 
  -2   9   4        7.82       -8.59     19.10 o 
  -1   9   4       58.62       61.12     21.49 o 
   0   9   4      189.99      194.57     29.37 o 
   1   9   4        3.67       -1.43     10.98 o 
   2   9   4      221.00      234.68     32.23 o 
   3   9   4      241.53      308.22     36.29 o 
   4   9   4      201.38      208.66     30.08 o 
   5   9   4       84.49      106.24     24.83 o 
   6   9   4       36.96       26.98     16.71 o 
   7   9   4      335.01      291.98     34.62 o 
   8   9   4      203.50      234.68     33.66 o 
   9   9   4       17.20       27.22     17.19 o 
  -3  10   4      148.67      170.70     36.29 o 
  -2  10   4      188.83      185.50     35.57 o 
  -1  10   4        5.44        2.15     14.32 o 
   0  10   4       23.61       34.62     17.43 o 
   1  10   4      169.81      239.46     35.10 o 
   2  10   4       85.13      120.09     25.31 o 
   3  10   4       93.99       82.37     21.01 o 
   4  10   4       99.99      101.70     22.44 o 
   5  10   4        2.31        6.21     16.00 o 
   6  10   4       17.36       -0.95     16.95 o 
   7  10   4       56.50       55.39     21.01 o 
   8  10   4        0.77        1.19     12.89 o 
   9  10   4        7.63        0.95     18.86 o 
  -1  11   4       87.24       99.08     31.28 o 
   0  11   4        2.08       -3.34     21.96 o 
   1  11   4        6.05       -3.82     13.61 o 
   2  11   4       43.90       66.61     24.11 o 
   3  11   4        2.98       -1.91     12.65 o 
   4  11   4        3.59      -11.70     16.71 o 
   5  11   4       31.41       39.15     20.53 o 
   6  11   4        5.34        6.45     13.85 o 
   7  11   4        8.24       21.73     20.77 o 
   8  11   4       39.30       21.01     19.10 o 
   1  12   4       13.49       20.53     24.11 o 
   2  12   4        2.80       -6.45     21.96 o 
   3  12   4       84.86       94.78     28.41 o 
   4  12   4       13.91       18.86     21.01 o 
   5  12   4        3.13       16.00     16.71 o 
   6  12   4       11.14       27.93     21.96 o 
  -6 -10   5       33.43       53.24     23.40 o 
  -5 -10   5       21.43       44.17     22.44 o 
  -4 -10   5        9.34       14.80     18.62 o 
  -3 -10   5        1.90        2.63     18.38 o 
  -2 -10   5       70.24       81.89     27.22 o 
  -1 -10   5      112.43      153.03     29.60 o 
   0 -10   5       63.23       55.15     23.40 o 
   1 -10   5       30.12       18.86     21.49 o 
  -8  -9   5       11.82        7.88     16.00 o 
  -7  -9   5       19.25      -16.95     17.91 o 
  -6  -9   5        7.12       12.41     15.28 o 
  -5  -9   5       11.17       14.56     19.10 o 
  -4  -9   5      114.91      105.29     25.55 o 
  -3  -9   5      178.99      175.95     29.13 o 
  -2  -9   5       21.64      -11.46     16.00 o 
  -1  -9   5      272.86      356.44     42.73 o 
   0  -9   5      128.41      147.54     27.69 o 
   1  -9   5        9.38       -1.43     13.37 o 
   2  -9   5       12.89        0.72     21.25 o 
   3  -9   5       27.32       37.24     20.05 o 
  -9  -8   5        6.48        7.88     16.23 o 
  -8  -8   5       16.82       23.16     23.40 o 
  -7  -8   5        4.71       12.65     20.05 o 
  -6  -8   5        3.50        2.86     12.65 o 
  -5  -8   5        2.27        6.21     13.37 o 
  -4  -8   5      128.97       85.47     21.01 o 
  -3  -8   5        5.64        1.19     10.74 o 
  -2  -8   5       27.13        8.12     12.41 o 
  -1  -8   5       81.00       63.27     21.73 o 
   0  -8   5      256.67      278.37     34.38 o 
   1  -8   5      244.38      227.04     34.38 o 
   2  -8   5      389.75      395.59     46.08 o 
   3  -8   5       19.19       16.00     20.53 o 
   4  -8   5      140.78      152.08     30.56 o 
  -9  -7   5       29.39       71.14     24.59 o 
  -8  -7   5        1.58        8.12     21.49 o 
  -7  -7   5        9.55       26.02     20.77 o 
  -6  -7   5        5.54       13.37     14.56 o 
  -5  -7   5      114.54       95.02     21.96 o 
  -4  -7   5       55.51       40.11     20.05 o 
  -3  -7   5       64.17       63.27     20.05 o 
  -2  -7   5       35.33       -1.43     14.32 o 
  -1  -7   5      134.50      145.39     26.02 o 
   0  -7   5       30.35       22.68     13.85 o 
   1  -7   5      240.27      221.07     30.08 o 
   2  -7   5      744.76      802.17     58.73 o 
   3  -7   5      158.21      116.94     54.79 o 
   4  -7   5        8.91        2.02     11.01 o 
   5  -7   5      169.48      167.55     20.19 o 
 -10  -6   5        7.65       -5.49     15.52 o 
  -9  -6   5       20.44       17.91     22.92 o 
  -8  -6   5        9.36       29.13     17.43 o 
  -7  -6   5        2.91       13.37     15.04 o 
  -6  -6   5       12.94       13.37     17.43 o 
  -5  -6   5     1375.19     1410.49     72.10 o 
  -4  -6   5      259.77      230.62     29.37 o 
  -3  -6   5       17.07       12.89     11.94 o 
  -2  -6   5        2.82        6.92     13.85 o 
  -1  -6   5      427.93      468.65     39.15 o 
   0  -6   5      341.64      348.80     35.33 o 
   1  -6   5       13.09        3.26      5.38 o 
   2  -6   5       52.73       55.64      8.95 o 
   3  -6   5      312.20      297.44     28.05 o 
   4  -6   5        8.20       12.14      9.70 o 
   5  -6   5       16.44       14.56     10.30 o 
   6  -6   5      121.60      145.52     23.04 o 
 -10  -5   5        8.52        1.43     22.68 o 
  -9  -5   5        8.46       13.13     21.73 o 
  -8  -5   5        7.10        8.83     15.04 o 
  -7  -5   5      372.36      419.47     43.93 o 
  -6  -5   5      226.00      264.29     33.42 o 
  -5  -5   5       56.48       47.03     19.34 o 
  -4  -5   5      703.55      712.64     48.46 o 
  -3  -5   5      276.53      263.09     30.08 o 
  -2  -5   5       73.55       48.70     14.09 o 
  -1  -5   5       74.03       67.80     15.76 o 
   0  -5   5       60.53       62.36      6.94 o 
   1  -5   5      833.52      843.92     19.42 o 
   2  -5   5        0.85       -7.83      6.82 o 
   3  -5   5      179.29      145.34     15.99 o 
   4  -5   5        3.91        6.34      8.32 o 
   5  -5   5       18.91       26.25     10.62 o 
   6  -5   5        0.68       -5.83     11.46 o 
   7  -5   5       65.81       67.52     16.58 o 
 -10  -4   5       39.23       48.94     26.98 o 
  -9  -4   5       85.28      139.19     32.23 o 
  -8  -4   5        2.90        2.63     20.53 o 
  -7  -4   5       14.05        6.21     17.91 o 
  -6  -4   5      661.51      696.41     51.33 o 
  -5  -4   5      584.40      599.96     44.17 o 
  -4  -4   5      173.93      160.20     22.68 o 
  -3  -4   5      279.39      257.84     28.65 o 
  -2  -4   5      316.84      346.41     30.56 o 
  -1  -4   5       71.51       69.78     11.46 o 
   0  -4   5      187.04      178.13     12.00 o 
   1  -4   5      467.12      485.44     16.72 o 
   2  -4   5     2151.15     2165.97     37.28 o 
   3  -4   5       35.24       42.11     10.10 o 
   4  -4   5      234.53      201.71     20.29 o 
   5  -4   5      240.64      224.56     20.90 o 
   6  -4   5      168.15      176.06     34.26 o 
   7  -4   5       67.05       50.95     13.92 o 
   8  -4   5       24.01       16.95     18.86 o 
 -10  -3   5       27.35       22.68     20.77 o 
  -9  -3   5       97.01       90.24     25.31 o 
  -8  -3   5      113.53      127.97     29.84 o 
  -7  -3   5       12.37       18.38     13.85 o 
  -6  -3   5       59.24       56.10     17.43 o 
  -5  -3   5      443.82      421.14     36.29 o 
  -4  -3   5       23.71       11.46     10.03 o 
  -3  -3   5       35.76       26.98     11.46 o 
  -2  -3   5      345.37      323.49     27.22 o 
  -1  -3   5      130.95      115.79     16.00 o 
   0  -3   5     2803.33     2850.18     70.67 o 
   1  -3   5      493.96      493.38     18.25 o 
   2  -3   5      860.03      940.83     23.50 o 
   3  -3   5     1509.30     1534.58     31.61 o 
   4  -3   5      269.89      253.46     14.02 o 
   5  -3   5      191.66      184.10     17.80 o 
   6  -3   5      211.57      240.40     22.36 o 
   7  -3   5       93.75      114.74     23.64 o 
   8  -3   5      304.21      278.37     35.81 o 
 -10  -2   5      145.22      155.90     34.62 o 
  -9  -2   5        2.21       15.04     21.73 o 
  -8  -2   5        3.65        3.82     13.37 o 
  -7  -2   5        2.84       -4.06     11.94 o 
  -6  -2   5        6.63       -4.57      6.90 o 
  -5  -2   5       34.24       29.93      7.29 o 
  -4  -2   5      348.84      336.77     14.42 o 
  -3  -2   5       89.12       70.72      5.84 o 
  -2  -2   5     1589.82     1594.56     55.63 o 
  -1  -2   5      902.97     1000.09     41.78 o 
   0  -2   5      271.24      266.67     10.35 o 
   1  -2   5     3081.25     3148.60     37.91 o 
   2  -2   5        0.20       -0.20      4.39 o 
   3  -2   5      111.50      100.62      8.92 o 
   4  -2   5      682.25      646.49     21.54 o 
   5  -2   5        1.26       -6.63      8.36 o 
   6  -2   5      253.91      213.80     20.65 o 
   7  -2   5       12.40       -6.21     15.28 o 
   8  -2   5      189.27      221.31     32.23 o 
   9  -2   5      124.20       84.99     22.92 o 
  -8  -1   5       98.61       79.50     19.34 o 
  -7  -1   5        7.99       13.34     10.16 o 
  -6  -1   5      767.19      843.75     32.90 o 
  -5  -1   5      245.76      233.24     15.94 o 
  -4  -1   5        2.37        2.01      5.33 o 
  -3  -1   5      484.16      496.73     12.83 o 
  -2  -1   5       87.05       75.44     14.09 o 
  -1  -1   5      810.93      804.56     34.86 o 
   0  -1   5       77.39       75.04      7.16 o 
   1  -1   5      312.36      301.37     11.64 o 
   2  -1   5     1413.18     1464.28     26.76 o 
   3  -1   5      215.02      224.32     11.60 o 
   4  -1   5      203.40      191.70     12.23 o 
   5  -1   5     1090.18     1049.27     29.16 o 
   6  -1   5      780.44      779.62     34.76 o 
   7  -1   5      690.61      686.86     49.42 o 
   8  -1   5       97.86      104.81     24.83 o 
   9  -1   5       81.95       67.09     23.87 o 
 -10   0   5       21.35        2.63     19.58 o 
  -9   0   5       88.25      107.67     26.02 o 
  -8   0   5      389.43      434.03     40.82 o 
  -7   0   5       10.29       10.50     13.37 o 
  -6   0   5      419.21      449.07     33.42 o 
  -5   0   5      744.82      769.25     34.38 o 
  -4   0   5      605.85      651.10     19.70 o 
  -3   0   5      127.56       99.04     10.39 o 
  -2   0   5      856.30      891.35     22.37 o 
  -1   0   5       24.85       19.36      4.30 o 
   0   0   5      834.28      832.71     17.07 o 
   1   0   5     2175.57     2274.06     30.34 o 
   2   0   5     4426.20     4783.95     48.30 o 
   3   0   5     2297.46     2279.63     35.11 o 
   4   0   5      506.67      519.09     18.48 o 
   5   0   5      529.89      521.27     20.48 o 
   6   0   5     1298.75     1240.98     58.97 o 
   7   0   5      153.08      184.79     27.93 o 
   8   0   5       36.60       30.80     15.76 o 
   9   0   5        0.15        7.64     13.85 o 
  10   0   5       43.11       57.30     26.74 o 
 -10   1   5       15.76       27.46     18.62 o 
  -9   1   5        0.12       -7.88     18.38 o 
  -8   1   5      190.33      159.72     28.41 o 
  -7   1   5      337.63      408.49     37.96 o 
  -6   1   5        0.80       -5.31      8.77 o 
  -5   1   5       89.04      100.10     12.66 o 
  -4   1   5      793.83      742.73     37.24 o 
  -3   1   5     3207.05     3151.15     70.43 o 
  -2   1   5        0.84       -1.59      4.69 o 
  -1   1   5      666.91      669.01     16.32 o 
   0   1   5      597.11      576.00     14.11 o 
   1   1   5        4.64        5.39      3.47 o 
   2   1   5      740.98      760.13     17.87 o 
   3   1   5      168.44      147.29      9.96 o 
   4   1   5     1561.82     1536.03     35.56 o 
   5   1   5      102.21       84.30     11.82 o 
   6   1   5      116.79      128.92     23.87 o 
   7   1   5      115.56      145.63     26.98 o 
   8   1   5       24.79       45.84     18.14 o 
   9   1   5       30.43       37.48     22.92 o 
  10   1   5        8.51        7.64     23.64 o 
  -9   2   5        4.62        5.97     21.25 o 
  -8   2   5      116.98      107.91     26.02 o 
  -7   2   5      913.17     1107.67     46.24 o 
  -6   2   5      264.24      285.13     28.65 o 
  -5   2   5      276.14      220.60     24.83 o 
  -4   2   5       35.92       21.96     10.98 o 
  -3   2   5     2233.81     2385.74     67.33 o 
  -2   2   5     1512.24     1397.35     47.27 o 
  -1   2   5      765.69      779.80     18.48 o 
   0   2   5     1115.48     1183.07     29.57 o 
   1   2   5      241.25      221.65     15.88 o 
   2   2   5       22.29       29.07      3.98 o 
   3   2   5      741.47      752.14     36.65 o 
   4   2   5       52.94       43.41      8.55 o 
   5   2   5      519.39      500.91     25.14 o 
   6   2   5       45.78       42.02     18.38 o 
   7   2   5      229.81      246.86     32.47 o 
   8   2   5      237.17      286.01     37.00 o 
   9   2   5      138.78      129.16     30.08 o 
  10   2   5       19.15       20.05     25.78 o 
  -9   3   5       64.87       99.79     29.37 o 
  -8   3   5       11.47       31.19     14.93 o 
  -7   3   5        1.37        1.68     11.81 o 
  -6   3   5      177.83      214.81     21.25 o 
  -5   3   5       33.21       31.28     15.52 o 
  -4   3   5     1088.89     1005.58     50.37 o 
  -3   3   5       44.56       33.42     10.98 o 
  -2   3   5      439.97      440.29     27.46 o 
  -1   3   5     1289.35     1284.11     32.78 o 
   0   3   5      611.55      605.84     22.36 o 
   1   3   5       64.16       59.93      8.32 o 
   2   3   5      143.43      105.06     11.11 o 
   3   3   5       69.18       79.38     10.60 o 
   4   3   5        1.09       -3.90      8.24 o 
   5   3   5       74.18       78.31     20.05 o 
   6   3   5      808.76      774.72     48.23 o 
   7   3   5      293.24      322.30     36.77 o 
   8   3   5       53.04       59.45     23.64 o 
   9   3   5        4.35      -11.46     17.91 o 
  10   3   5      264.67      308.93     43.69 o 
  -8   4   5       81.22       84.99     17.57 o 
  -7   4   5       44.19       39.10     12.80 o 
  -6   4   5       35.09       18.86     13.13 o 
  -5   4   5      460.39      413.98     38.20 o 
  -4   4   5      584.34      574.17     41.30 o 
  -3   4   5      338.77      302.52     19.58 o 
  -2   4   5        0.42        1.77      5.06 o 
  -1   4   5      464.21      478.76     20.86 o 
   0   4   5     3399.29     3518.58     59.21 o 
   1   4   5      684.41      761.80     26.06 o 
   2   4   5      118.22      100.85     10.81 o 
   3   4   5      171.28      152.63     31.63 o 
   4   4   5      253.25      210.03     10.18 o 
   5   4   5      872.56      840.37     48.46 o 
   6   4   5        6.25        9.31     12.89 o 
   7   4   5      380.25      390.34     40.59 o 
   8   4   5      179.53      153.99     27.93 o 
   9   4   5       25.34       14.09     20.29 o 
  10   4   5        2.29       28.65     24.35 o 
  -8   5   5        1.14       -8.84     11.39 o 
  -7   5   5      228.22      254.07     27.26 o 
  -6   5   5       96.27      105.05     25.55 o 
  -5   5   5       44.65       36.77     18.62 o 
  -4   5   5       76.40       63.27     17.67 o 
  -3   5   5       24.74       33.90     16.23 o 
  -2   5   5      871.16      870.18     44.76 o 
  -1   5   5        1.17       -6.58     12.41 o 
   0   5   5       92.96       77.90     11.10 o 
   1   5   5     1498.98     1517.76     38.68 o 
   2   5   5      219.17      180.47     14.23 o 
   3   5   5        4.75        3.44      3.36 o 
   4   5   5      455.35      470.17     24.70 o 
   5   5   5      388.99      207.24    101.35 o 
   6   5   5      530.75      607.60     44.17 o 
   7   5   5      106.53       84.99     23.64 o 
   8   5   5       38.37       22.68     20.29 o 
   9   5   5        6.78       16.95     21.01 o 
  10   5   5       17.18       14.09     17.91 o 
  -7   6   5        1.67      -11.20     13.32 o 
  -6   6   5      121.91      123.43     28.89 o 
  -5   6   5      241.72      187.17     29.84 o 
  -4   6   5      554.39      570.59     48.46 o 
  -3   6   5       31.33       28.17     13.85 o 
  -2   6   5       36.32       26.26     13.37 o 
  -1   6   5     2322.46     2377.53     70.79 o 
   0   6   5       63.18       53.30      7.29 o 
   1   6   5       16.60       11.84      4.75 o 
   2   6   5     1139.30     1110.79     34.83 o 
   3   6   5      340.90      372.19     22.02 o 
   4   6   5        0.46        4.54     12.89 o 
   5   6   5      196.73      201.50     28.41 o 
   6   6   5      124.89      143.24     25.55 o 
   7   6   5       66.80       59.21     21.01 o 
   8   6   5        1.34       13.37     15.04 o 
   9   6   5       13.22        4.06     18.62 o 
  10   6   5       93.64      140.62     32.23 o 
  -6   7   5        3.35        3.82     15.04 o 
  -5   7   5       59.48       31.04     21.49 o 
  -4   7   5      242.21      244.23     34.14 o 
  -3   7   5        1.00       14.80     16.95 o 
  -2   7   5     1131.91     1063.83     63.51 o 
  -1   7   5      567.94      503.51     42.73 o 
   0   7   5     1410.95     1458.89     40.56 o 
   1   7   5      168.21      163.27     14.57 o 
   2   7   5       31.31       26.88      9.79 o 
   3   7   5      651.54      635.77     43.45 o 
   4   7   5      364.92      338.06     32.71 o 
   5   7   5       91.94       88.33     21.25 o 
   6   7   5      575.12      650.57     50.61 o 
   7   7   5       97.64      106.00     24.35 o 
   8   7   5      113.06      119.61     23.64 o 
   9   7   5        3.02        5.49     13.13 o 
  10   7   5       76.73      104.33     30.08 o 
  -5   8   5        4.89        4.06     16.00 o 
  -4   8   5      257.33      280.04     40.82 o 
  -3   8   5        8.98       13.61     14.32 o 
  -2   8   5       26.76       19.10     18.62 o 
  -1   8   5      261.48      214.15     30.32 o 
   0   8   5       73.91       76.64     20.29 o 
   1   8   5      208.30      222.27     30.56 o 
   2   8   5      493.32      507.80     42.26 o 
   3   8   5        6.52       -4.54     10.27 o 
   4   8   5      165.89      189.56     28.65 o 
   5   8   5        6.84        5.49     15.76 o 
   6   8   5       13.15       37.96     19.34 o 
   7   8   5       62.30       76.87     23.16 o 
   8   8   5       84.64       83.56     23.87 o 
   9   8   5        8.08       15.52     15.04 o 
  10   8   5       27.99       42.26     23.64 o 
  -4   9   5       16.51       13.61     22.20 o 
  -3   9   5      243.26      232.53     38.44 o 
  -2   9   5      234.69      316.09     41.78 o 
  -1   9   5      169.44      185.74     32.95 o 
   0   9   5      199.16      216.30     32.47 o 
   1   9   5       95.53       76.64     22.20 o 
   2   9   5      138.00      180.49     28.17 o 
   3   9   5        1.00       -2.63     14.56 o 
   4   9   5        0.43      -11.46     13.85 o 
   5   9   5        2.29        3.58     11.22 o 
   6   9   5       36.20       25.31     14.80 o 
   7   9   5      114.00      137.52     25.55 o 
   8   9   5        4.67        9.79     18.38 o 
   9   9   5       29.10       41.78     19.10 o 
  -3  10   5       55.24       82.13     26.26 o 
  -2  10   5       47.91       58.97     23.87 o 
  -1  10   5      145.76      172.37     32.23 o 
   0  10   5       58.01       76.87     26.74 o 
   1  10   5      104.20      103.14     26.74 o 
   2  10   5       32.31       16.71     18.62 o 
   3  10   5       69.18      118.65     26.50 o 
   4  10   5      132.88      103.61     23.64 o 
   5  10   5        1.78        2.15     12.18 o 
   6  10   5       26.94       49.42     20.53 o 
   7  10   5       77.57       62.79     19.10 o 
   8  10   5        5.40        4.30     14.32 o 
  -1  11   5       35.49       43.45     21.73 o 
   0  11   5       81.09       89.53     29.84 o 
   1  11   5      131.04      157.09     34.38 o 
   2  11   5       10.53       14.56     15.52 o 
   3  11   5       18.97       18.86     19.82 o 
   4  11   5       52.45       56.10     23.40 o 
   5  11   5       40.32       45.12     22.68 o 
   6  11   5       48.86       68.52     21.01 o 
   7  11   5       26.96       31.04     21.01 o 
   2  12   5      183.81      246.38     40.59 o 
   3  12   5       37.99       47.03     21.73 o 
   4  12   5        7.87      -11.94     21.25 o 
   5  12   5       74.97       96.21     25.07 o 
  -5 -10   6        8.09       -7.16     19.10 o 
  -4 -10   6        5.43       10.03     14.56 o 
  -3 -10   6       10.77       13.37     15.04 o 
  -2 -10   6        0.23      -14.56     13.61 o 
  -1 -10   6      100.21       71.86     22.20 o 
  -7  -9   6        0.39       -3.82     13.85 o 
  -6  -9   6       23.54       20.05     20.77 o 
  -5  -9   6       10.28        8.36     19.10 o 
  -4  -9   6        6.74        5.73     13.13 o 
  -3  -9   6       46.57       43.21     21.73 o 
  -2  -9   6       61.49       84.75     25.55 o 
  -1  -9   6       11.41       24.11     20.53 o 
   0  -9   6        8.34        4.06     14.09 o 
   1  -9   6       33.95       25.07     22.44 o 
   2  -9   6       83.11      102.90     29.37 o 
  -8  -8   6       21.68       42.97     25.55 o 
  -7  -8   6       13.17       13.61     20.29 o 
  -6  -8   6       53.30       52.52     19.82 o 
  -5  -8   6       44.39       48.94     21.73 o 
  -4  -8   6        0.53       -0.95     11.22 o 
  -3  -8   6        8.42        9.55     16.95 o 
  -2  -8   6       91.73      112.69     26.26 o 
  -1  -8   6        3.96        4.54     16.47 o 
   0  -8   6      211.55      204.12     30.80 o 
   1  -8   6       25.15       35.81     17.43 o 
   2  -8   6       10.47       37.24     22.68 o 
   3  -8   6      131.56      146.59     32.71 o 
  -9  -7   6        4.09      -17.19     21.96 o 
  -8  -7   6        9.34        0.95     15.04 o 
  -7  -7   6        0.43        8.59     20.05 o 
  -6  -7   6       36.36       14.80     15.52 o 
  -5  -7   6        3.72       -9.55     17.91 o 
  -4  -7   6       99.85      106.00     22.44 o 
  -3  -7   6       15.03       24.83     13.85 o 
  -2  -7   6      266.73      272.40     32.95 o 
  -1  -7   6        0.43       -9.79     10.27 o 
   0  -7   6       31.07       47.75     19.58 o 
   1  -7   6      317.17      379.12     41.06 o 
   2  -7   6        2.54        8.83     13.61 o 
   3  -7   6       12.62        6.68     13.61 o 
   4  -7   6      228.11      251.16     38.44 o 
   5  -7   6       19.55       35.81     20.29 o 
  -9  -6   6       22.17       18.14     19.34 o 
  -8  -6   6       14.67       11.94     17.43 o 
  -7  -6   6       53.72       41.06     23.40 o 
  -6  -6   6     2049.62     2019.75     91.44 o 
  -5  -6   6      909.43      858.51     60.40 o 
  -4  -6   6      122.63      108.15     22.68 o 
  -3  -6   6      165.61      174.76     27.69 o 
  -2  -6   6      121.10      141.57     25.07 o 
  -1  -6   6      359.32      350.00     34.86 o 
   0  -6   6       52.85       44.41     18.86 o 
   1  -6   6       43.44       41.54     14.32 o 
   2  -6   6       88.89      105.29     21.96 o 
   3  -6   6        1.84        8.83     16.47 o 
   4  -6   6       20.49       13.61     13.61 o 
   5  -6   6      228.23      234.52     24.27 o 
   6  -6   6      102.23      102.61     18.34 o 
 -10  -5   6       52.27       70.91     31.04 o 
  -9  -5   6       45.90       47.99     26.26 o 
  -8  -5   6        5.32        8.83     14.80 o 
  -7  -5   6        0.66      -23.99     16.00 o 
  -6  -5   6      918.32      897.43     60.64 o 
  -4  -5   6       10.22        6.45     12.18 o 
  -3  -5   6      231.01      222.03     29.13 o 
  -2  -5   6      224.75      235.88     28.17 o 
  -1  -5   6      319.01      272.40     30.08 o 
   0  -5   6       95.82       82.77     11.48 o 
   1  -5   6      260.69      262.96     18.74 o 
   2  -5   6      132.66       97.15     31.63 o 
   3  -5   6      451.97      467.81     47.63 o 
   4  -5   6       30.55       12.56     10.77 o 
   5  -5   6       43.52       38.73     12.08 o 
   6  -5   6      310.59      318.13     26.84 o 
   7  -5   6      157.99      134.92     21.11 o 
 -10  -4   6        1.45        6.45     24.11 o 
  -9  -4   6        0.70       -2.39     15.76 o 
  -8  -4   6        2.47        2.63     14.80 o 
  -7  -4   6       63.33       88.10     22.92 o 
  -6  -4   6       98.69       88.33     22.92 o 
  -5  -4   6       32.09       39.15     19.10 o 
  -4  -4   6       91.51      109.34     22.68 o 
  -3  -4   6       52.01       52.76     16.95 o 
  -2  -4   6       17.76        9.31     13.37 o 
  -1  -4   6      498.19      499.69     35.57 o 
   0  -4   6     1736.37     1788.37     45.37 o 
   1  -4   6      453.22      442.59     16.61 o 
   2  -4   6      139.77      122.43     10.15 o 
   3  -4   6        2.47        7.14      7.68 o 
   4  -4   6      116.46      123.02     15.56 o 
   5  -4   6       15.62       14.12      8.70 o 
   6  -4   6        1.43       -0.55      7.33 o 
   7  -4   6      207.40      214.37     22.77 o 
 -10  -3   6       47.12       84.99     31.04 o 
  -9  -3   6       23.21       47.03     24.83 o 
  -8  -3   6       34.83       46.79     19.58 o 
  -7  -3   6       23.66        7.88     13.85 o 
  -6  -3   6      318.44      395.83     40.35 o 
  -5  -3   6        0.39        0.72     14.80 o 
  -4  -3   6        1.09       -2.39      9.55 o 
  -3  -3   6      632.70      639.59     41.78 o 
  -2  -3   6      309.17      328.51     29.37 o 
  -1  -3   6      240.11      237.07     24.11 o 
   0  -3   6     1112.19     1150.49     23.27 o 
   1  -3   6      834.44      829.17     21.68 o 
   2  -3   6      574.79      571.85     19.41 o 
   3  -3   6      133.40      129.69     11.69 o 
   4  -3   6       11.29        8.96      7.23 o 
   5  -3   6       66.20       70.57     12.47 o 
   6  -3   6       15.90       12.68     11.46 o 
   7  -3   6        8.26        8.23     10.67 o 
   8  -3   6       95.20       91.92     26.26 o 
 -10  -2   6        0.61       33.90     26.74 o 
  -9  -2   6       50.58       51.33     21.49 o 
  -8  -2   6       78.45       99.08     29.37 o 
  -7  -2   6      152.31      118.42     28.89 o 
  -6  -2   6        8.37       -0.48     15.52 o 
  -5  -2   6      180.80      204.60     26.50 o 
  -4  -2   6      149.96      165.69     22.44 o 
  -3  -2   6      267.94      261.66     27.46 o 
  -2  -2   6        4.00       12.89      8.83 o 
  -1  -2   6      139.03      153.75     19.10 o 
   0  -2   6      485.98      452.56     22.04 o 
   1  -2   6      300.98      273.95     12.49 o 
   2  -2   6        2.20       -3.15      4.66 o 
   3  -2   6      627.58      646.81     21.36 o 
   4  -2   6       15.46       16.59      6.26 o 
   5  -2   6       43.00       45.04      8.85 o 
   6  -2   6        1.55        0.08     10.38 o 
   7  -2   6      169.71      184.14     20.11 o 
   8  -2   6       43.43       32.95     20.53 o 
   9  -2   6       34.85       28.89     21.01 o 
 -10  -1   6       76.49       80.46     27.22 o 
  -9  -1   6        1.15       16.47     18.14 o 
  -8  -1   6       17.26       17.19     21.96 o 
  -7  -1   6      128.52      159.48     28.65 o 
  -6  -1   6       18.51       18.86     17.91 o 
  -5  -1   6      145.96      151.73     20.89 o 
  -4  -1   6      792.17      826.56     35.10 o 
  -3  -1   6      302.78      302.34     10.55 o 
  -2  -1   6       27.53       19.36      4.61 o 
  -1  -1   6      396.09      402.32     18.98 o 
   0  -1   6      534.31      512.32     14.61 o 
   1  -1   6     1820.31     1888.21     34.16 o 
   2  -1   6      219.93      231.18     12.21 o 
   3  -1   6     1096.10     1084.13     26.64 o 
   4  -1   6      383.57      351.94     16.63 o 
   5  -1   6      328.91      334.45     17.49 o 
   6  -1   6      117.63       77.01     13.39 o 
   7  -1   6      166.62      133.93     25.07 o 
   8  -1   6      161.92      164.02     30.80 o 
   9  -1   6       39.23       32.47     22.68 o 
  -7   0   6       92.29      106.00     20.53 o 
  -6   0   6      126.32      144.07     16.39 o 
  -5   0   6      181.97      187.02     13.27 o 
  -4   0   6      357.12      355.97     15.31 o 
  -3   0   6      996.41      974.97     27.43 o 
  -2   0   6      156.23      143.91     10.25 o 
  -1   0   6      528.10      521.72     16.62 o 
   0   0   6     1214.98     1275.43     23.12 o 
   1   0   6     2422.40     2370.91     33.53 o 
   2   0   6     1775.02     1880.69     31.96 o 
   3   0   6        3.30        1.03      4.51 o 
   4   0   6      636.33      667.35     22.13 o 
   5   0   6      622.24      620.26     23.21 o 
   6   0   6       88.84      120.80     22.44 o 
   7   0   6      254.00      258.80     33.90 o 
   8   0   6      112.08      129.88     28.41 o 
   9   0   6      113.96      110.54     29.60 o 
  -9   1   6      104.60      168.31     31.28 o 
  -8   1   6      121.34      158.05     27.93 o 
  -7   1   6        0.09       -8.36     12.89 o 
  -6   1   6      324.56      380.46     24.36 o 
  -5   1   6      997.88     1065.41     35.70 o 
  -4   1   6      967.49     1077.92     46.55 o 
  -3   1   6       10.17       -1.07      5.06 o 
  -2   1   6     2055.92     2120.84     40.03 o 
  -1   1   6     3019.55     3146.34     78.19 o 
   0   1   6      226.85      227.12     10.26 o 
   1   1   6        1.10       -0.93      3.47 o 
   2   1   6      286.39      258.94     13.59 o 
   3   1   6      347.11      296.21     14.16 o 
   4   1   6       78.49       70.67      8.37 o 
   5   1   6      326.00      305.48     20.47 o 
   6   1   6      323.35      319.44     34.86 o 
   7   1   6      107.50       80.69     21.01 o 
   8   1   6       71.32       63.74     24.11 o 
   9   1   6      180.06      190.28     34.86 o 
  10   1   6      131.93      146.11     31.28 o 
  -9   2   6      194.42      190.75     31.75 o 
  -8   2   6      262.82      278.85     37.00 o 
  -7   2   6       83.33      113.65     18.17 o 
  -6   2   6       14.85       10.47     10.20 o 
  -5   2   6      223.67      204.36     25.07 o 
  -4   2   6      792.66      741.53     40.82 o 
  -3   2   6       25.44       23.16     10.50 o 
  -2   2   6      580.54      609.91     29.53 o 
  -1   2   6     4155.22     4331.70     47.39 o 
   0   2   6      749.98      690.63     18.28 o 
   1   2   6       81.61       76.77      5.63 o 
   2   2   6       65.43       66.17      5.82 o 
   3   2   6      438.25      416.30     15.94 o 
   4   2   6     1431.18     1483.93     53.36 o 
   5   2   6       25.53       29.99     10.83 o 
   6   2   6      646.00      620.01     45.36 o 
   7   2   6      173.99      190.75     28.89 o 
   8   2   6      106.27       83.56     25.07 o 
   9   2   6        0.18       -0.95     15.28 o 
  10   2   6      105.78      115.79     31.99 o 
  -9   3   6       24.14       47.99     26.26 o 
  -8   3   6       82.58       82.79     23.75 o 
  -7   3   6        3.34        9.13     13.14 o 
  -6   3   6       40.67       24.09      9.75 o 
  -5   3   6       10.38       15.76     14.09 o 
  -4   3   6      395.38      420.19     34.86 o 
  -3   3   6      486.28      471.28     33.66 o 
  -2   3   6        2.93       -4.01      4.68 o 
  -1   3   6      227.01      236.89     15.78 o 
   0   3   6     1348.52     1375.17     22.94 o 
   1   3   6        7.34        0.48      4.28 o 
   2   3   6        4.89       -0.95      6.29 o 
   3   3   6        2.21       -2.13      5.03 o 
   4   3   6      515.19      548.83     26.46 o 
   5   3   6     1186.48     1107.57     39.32 o 
   6   3   6       13.25       25.78     15.76 o 
   7   3   6       14.54       42.97     17.43 o 
   8   3   6        3.05       17.43     19.58 o 
   9   3   6      109.54      140.86     32.71 o 
  10   3   6        0.16       19.82     19.34 o 
  -8   4   6       33.52       38.84     15.52 o 
  -7   4   6        0.56        1.74      9.17 o 
  -6   4   6        1.07       -8.12     14.56 o 
  -5   4   6      148.09      126.53     23.87 o 
  -4   4   6       96.44       58.13     10.90 o 
  -3   4   6      248.42      234.64     17.40 o 
  -2   4   6      915.56      922.14     69.71 o 
  -1   4   6     1081.49     1055.00     33.13 o 
   0   4   6       10.11       12.51      6.29 o 
   1   4   6      389.28      387.89     19.99 o 
   2   4   6      218.03      180.57     14.94 o 
   3   4   6      362.46      400.62     22.42 o 
   4   4   6        2.05       13.21      8.66 o 
   5   4   6      333.14      344.69     23.74 o 
   6   4   6      163.40      146.59     26.74 o 
   7   4   6       49.65       26.50     16.00 o 
   8   4   6      212.55      203.89     34.38 o 
   9   4   6       18.90       36.53     24.59 o 
  10   4   6       18.73       31.75     21.49 o 
  -7   5   6       80.18       90.39     17.78 o 
  -6   5   6        3.49        4.30     13.13 o 
  -5   5   6        8.07       -0.24      9.79 o 
  -4   5   6       76.85      104.81     22.68 o 
  -3   5   6        8.83        9.87      8.00 o 
  -2   5   6       81.17       86.24     11.57 o 
  -1   5   6      524.64      542.16     24.75 o 
   0   5   6      172.22      156.18     13.96 o 
   1   5   6        2.05        0.47      6.88 o 
   2   5   6     1378.95     1410.20     40.65 o 
   3   5   6      680.50      676.04     29.04 o 
   4   5   6      336.65      324.95     21.96 o 
   5   5   6        0.08       -4.77     10.27 o 
   6   5   6        2.84       -5.97     15.52 o 
   7   5   6        3.44        5.01     17.91 o 
   8   5   6        3.35      -15.04     16.71 o 
   9   5   6       11.00       -5.97     20.77 o 
  10   5   6       13.30       19.58     18.62 o 
  -7   6   6      133.76      161.98     22.63 o 
  -6   6   6      115.29      122.24     27.69 o 
  -5   6   6        3.15       -1.67     15.28 o 
  -4   6   6       21.65        9.31     12.89 o 
  -3   6   6      319.53      363.60     39.15 o 
  -2   6   6       11.57       35.10     17.19 o 
  -1   6   6       13.12        9.68      7.73 o 
   0   6   6       91.39       90.14     11.75 o 
   1   6   6      844.27      813.76     31.50 o 
   2   6   6       25.87       31.40      8.87 o 
   3   6   6      602.47      586.95     28.24 o 
   4   6   6      257.60      263.05     25.31 o 
   5   6   6     1818.93     1966.75     83.56 o 
   6   6   6      249.93      281.95     32.95 o 
   7   6   6       12.72       10.27     12.41 o 
   8   6   6       24.33       28.65     20.29 o 
   9   6   6       21.61       47.27     19.58 o 
  10   6   6       20.47       24.11     23.16 o 
  -6   7   6      196.55      207.23     37.96 o 
  -5   7   6      225.34      207.47     34.38 o 
  -4   7   6        8.35      -17.19     16.71 o 
  -3   7   6      109.72       96.69     22.44 o 
  -2   7   6      187.88      209.62     32.23 o 
  -1   7   6        6.52        1.67     11.70 o 
   0   7   6      177.41      186.16     27.57 o 
   1   7   6      202.39      192.52     16.78 o 
   2   7   6      569.80      594.37     28.73 o 
   3   7   6      155.80      130.94     18.50 o 
   4   7   6       27.34       12.65     11.70 o 
   5   7   6      828.95      793.82     53.24 o 
   6   7   6      932.56     1038.53     64.94 o 
   7   7   6       10.51       -0.48     11.70 o 
   8   7   6      101.82       75.92     21.49 o 
   9   7   6      122.63      159.48     28.41 o 
  10   7   6       24.42       14.80     17.19 o 
  -5   8   6      155.05      172.85     34.14 o 
  -4   8   6      236.19      221.07     38.20 o 
  -3   8   6        4.83        3.58     17.67 o 
  -2   8   6       82.43       75.92     21.73 o 
  -1   8   6       99.22      128.68     27.69 o 
   0   8   6      225.76      274.79     34.62 o 
   1   8   6      120.09      126.29     24.83 o 
   2   8   6      201.68      199.83     23.87 o 
   3   8   6        1.73      -14.80     13.61 o 
   4   8   6        1.36      -10.74     14.32 o 
   5   8   6      178.90      126.29     23.64 o 
   6   8   6       33.08       40.82     16.00 o 
   7   8   6       35.93       56.58     18.62 o 
   8   8   6       14.75       19.34     15.04 o 
   9   8   6       38.92       42.50     18.86 o 
  -4   9   6      110.27      106.00     32.95 o 
  -3   9   6       71.34       73.05     23.64 o 
  -2   9   6        3.34       -1.43     14.32 o 
  -1   9   6       64.38       78.55     22.68 o 
   0   9   6       85.30       90.01     24.11 o 
   1   9   6        9.41        6.21     18.38 o 
   2   9   6       21.20       24.83     15.04 o 
   3   9   6      132.72      125.34     24.83 o 
   4   9   6       11.20       -4.06     10.50 o 
   5   9   6        7.88       19.10     14.32 o 
   6   9   6       87.81       91.44     21.49 o 
   7   9   6        7.41       10.27     18.62 o 
   8   9   6      138.98      132.50     26.02 o 
   9   9   6        4.35        3.82     15.76 o 
  -2  10   6       22.39       42.50     25.55 o 
  -1  10   6       24.55       21.96     19.10 o 
   0  10   6        0.23       -0.95     13.61 o 
   1  10   6      207.89      203.17     35.10 o 
   2  10   6       36.36       74.73     24.83 o 
   3  10   6        4.88       -3.58     13.37 o 
   4  10   6       45.89       48.70     21.49 o 
   5  10   6       39.98       46.32     20.77 o 
   6  10   6      146.57      141.34     27.22 o 
   7  10   6        9.30       -0.24     17.91 o 
   8  10   6       28.41       18.62     15.76 o 
  -1  11   6       84.74      113.16     33.90 o 
   0  11   6       85.08       92.39     29.60 o 
   1  11   6        0.81        1.19     17.67 o 
   2  11   6       73.03       76.16     27.69 o 
   3  11   6       15.37        8.36     20.77 o 
   4  11   6        0.16        5.97     19.82 o 
   5  11   6       11.43       12.89     15.76 o 
   6  11   6       20.05       31.51     20.29 o 
   7  11   6       13.99       11.70     16.00 o 
   3  12   6        0.28       -0.95     16.95 o 
  -6  -9   7        8.48       -0.24     14.56 o 
  -5  -9   7        1.36        5.25     14.32 o 
  -4  -9   7        0.82        8.83     19.82 o 
  -3  -9   7        3.04        4.54     14.80 o 
  -2  -9   7        9.19        1.67     18.62 o 
  -1  -9   7       33.35       28.17     21.73 o 
   0  -9   7      217.63      206.51     34.38 o 
   1  -9   7       91.05      102.90     30.32 o 
  -7  -8   7      156.24      142.05     33.19 o 
  -6  -8   7      167.30      129.88     28.89 o 
  -5  -8   7        5.21        1.91     13.37 o 
  -4  -8   7        5.76        2.63     17.43 o 
  -3  -8   7       48.02       33.42     21.49 o 
  -2  -8   7      113.87      127.01     28.41 o 
  -1  -8   7        0.78        4.30     13.13 o 
   0  -8   7       45.15       51.81     19.10 o 
   1  -8   7       82.75       85.71     25.78 o 
   2  -8   7       27.73       30.80     22.44 o 
   3  -8   7        0.12        6.45     16.00 o 
  -8  -7   7       57.74       61.12     27.22 o 
  -7  -7   7        0.33        8.12     16.71 o 
  -6  -7   7       75.84      103.85     28.17 o 
  -5  -7   7       75.17       78.78     25.55 o 
  -4  -7   7       40.58       42.73     20.05 o 
  -3  -7   7       23.50       18.86     14.56 o 
  -2  -7   7       18.25        6.45     12.65 o 
  -1  -7   7      180.75      221.31     32.47 o 
   0  -7   7        4.19        5.73     13.37 o 
   1  -7   7        2.20        8.59     13.37 o 
   2  -7   7       11.69        9.31     18.62 o 
   3  -7   7        9.82       19.34     19.58 o 
   4  -7   7        0.14        4.77     15.28 o 
  -9  -6   7        3.24       -3.58     18.14 o 
  -8  -6   7      118.31       83.56     26.02 o 
  -7  -6   7      188.12      229.43     37.00 o 
  -6  -6   7       37.59       18.62     16.47 o 
  -5  -6   7       51.44       47.03     18.14 o 
  -4  -6   7       50.81       61.12     18.86 o 
  -3  -6   7       46.71       26.98     14.32 o 
  -2  -6   7       30.92       28.41     17.43 o 
  -1  -6   7      275.73      281.72     34.14 o 
   0  -6   7      521.41      559.37     46.79 o 
   1  -6   7      108.98      101.70     23.64 o 
   2  -6   7      109.89       67.56     22.20 o 
   3  -6   7      110.97      117.70     25.78 o 
   4  -6   7       41.55       34.62     17.19 o 
   5  -6   7       47.76       45.84     24.35 o 
  -9  -5   7        0.19      -16.71     21.73 o 
  -8  -5   7        4.28      -13.13     20.29 o 
  -7  -5   7      108.70      125.10     31.04 o 
  -6  -5   7        3.13       24.83     16.47 o 
  -5  -5   7        5.61        7.88     18.38 o 
  -4  -5   7      163.13      130.59     25.78 o 
  -3  -5   7       76.07       72.58     18.86 o 
  -2  -5   7      409.29      389.63     35.57 o 
  -1  -5   7       29.32       16.23     15.28 o 
   0  -5   7      581.43      566.00     28.69 o 
   1  -5   7      523.73      597.81     45.36 o 
   2  -5   7      110.52       98.60     21.01 o 
   3  -5   7       45.15       46.55     17.43 o 
   4  -5   7      309.56      294.85     37.96 o 
   5  -5   7       33.90       51.33     22.44 o 
   6  -5   7      200.10      207.36     22.74 o 
  -9  -4   7        4.29        8.59     24.11 o 
  -8  -4   7        0.43        0.24     19.58 o 
  -7  -4   7        4.60       -3.10     12.89 o 
  -6  -4   7       79.74      128.44     26.26 o 
  -5  -4   7        1.30       11.46     12.89 o 
  -4  -4   7      156.60      176.91     28.65 o 
  -3  -4   7       56.51       47.27     15.52 o 
  -2  -4   7      392.73      341.64     31.51 o 
  -1  -4   7      491.89      443.82     36.05 o 
   0  -4   7        2.05        6.19      7.25 o 
   1  -4   7       10.56       11.10      7.26 o 
   2  -4   7      533.18      546.41     27.57 o 
   3  -4   7       70.50       37.76     17.31 o 
   4  -4   7      117.65       99.04     15.23 o 
   5  -4   7        9.62        3.78      9.62 o 
   6  -4   7      190.18      239.78     34.02 o 
   7  -4   7      115.19      120.70     25.90 o 
  -9  -3   7        6.66       -5.97     15.52 o 
  -8  -3   7      118.29      126.29     27.93 o 
  -7  -3   7       28.81       30.80     17.43 o 
  -6  -3   7        0.05        1.67     16.95 o 
  -5  -3   7      128.05      120.09     25.07 o 
  -4  -3   7      154.61      126.77     21.49 o 
  -3  -3   7       78.45       87.38     18.38 o 
  -2  -3   7        0.13        1.19      8.59 o 
  -1  -3   7      141.29      125.34     19.58 o 
   0  -3   7      703.69      709.67     29.46 o 
   1  -3   7       31.15       22.74      7.68 o 
   2  -3   7       11.15        7.50      6.24 o 
   3  -3   7      824.90      797.90     31.24 o 
   4  -3   7      445.26      463.51     27.81 o 
   5  -3   7      690.36      669.46     34.13 o 
   6  -3   7       58.21       70.31     14.25 o 
   7  -3   7      102.56      143.96     29.84 o 
   8  -3   7       86.77       89.53     25.55 o 
  -9  -2   7        3.07       -3.82     16.95 o 
  -8  -2   7       84.78       69.00     26.26 o 
  -7  -2   7      228.82      260.94     36.77 o 
  -6  -2   7      163.30      175.00     27.69 o 
  -5  -2   7       20.89       25.31     17.19 o 
  -4  -2   7      126.82      135.61     22.20 o 
  -3  -2   7       72.90       80.22     16.23 o 
  -2  -2   7      275.86      243.04     24.11 o 
  -1  -2   7      567.82      579.43     35.10 o 
   0  -2   7     1026.52     1001.82     50.02 o 
   1  -2   7     2048.11     2119.02     51.22 o 
   2  -2   7      139.32      114.84      9.98 o 
   3  -2   7      208.98      182.96     13.07 o 
   4  -2   7     1101.07     1122.98     31.03 o 
   5  -2   7      332.71      332.63     18.62 o 
   6  -2   7       26.52       23.53     10.55 o 
   7  -2   7        6.24       15.69     12.06 o 
   8  -2   7       21.89       22.92     20.53 o 
  -9  -1   7       83.32      113.88     33.42 o 
  -8  -1   7        0.18       -6.21     14.09 o 
  -7  -1   7       31.20       36.05     18.38 o 
  -6  -1   7      248.25      302.96     37.48 o 
  -5  -1   7      839.37      886.21     56.10 o 
  -4  -1   7       13.78      -13.85     12.65 o 
  -3  -1   7      243.43      259.27     27.22 o 
  -2  -1   7      356.05      367.90     29.13 o 
  -1  -1   7      144.73      145.50      7.92 o 
   0  -1   7     1057.66     1097.18     22.81 o 
   1  -1   7       60.60       55.01      7.33 o 
   2  -1   7     1431.38     1488.50     31.49 o 
   3  -1   7      112.90      101.84     10.28 o 
   4  -1   7      156.24      156.51     12.69 o 
   5  -1   7      195.64      192.04     14.94 o 
   6  -1   7       10.50       16.80      7.76 o 
   7  -1   7       79.91       93.35     22.68 o 
   8  -1   7       46.49       31.75     22.68 o 
   9  -1   7       25.98       31.28     18.14 o 
  -9   0   7      287.78      344.03     48.46 o 
  -8   0   7      100.95      127.97     28.41 o 
  -7   0   7       73.99       88.57     26.26 o 
  -6   0   7       14.03        3.82     17.19 o 
  -5   0   7      727.37      819.36     53.72 o 
  -4   0   7      539.25      572.66     19.13 o 
  -3   0   7      240.60      205.23     13.38 o 
  -2   0   7       51.28       64.19      8.25 o 
  -1   0   7        7.30       11.14      6.24 o 
   0   0   7       56.63       57.19      6.27 o 
   1   0   7      149.10      129.20      8.83 o 
   2   0   7       22.33       18.85      5.99 o 
   3   0   7      470.88      509.17     19.24 o 
   4   0   7       54.58       46.63      7.93 o 
   5   0   7      252.19      264.58     16.27 o 
   6   0   7      414.39      483.90     23.14 o 
   7   0   7       95.15      106.24     25.78 o 
   8   0   7       83.96       84.99     26.26 o 
   9   0   7       33.75       13.61     22.44 o 
  -6   1   7      256.27      285.90     18.28 o 
  -5   1   7        8.84        0.74      6.64 o 
  -4   1   7      322.51      296.00     19.33 o 
  -3   1   7      501.35      520.52     22.80 o 
  -2   1   7      864.41      869.92     35.10 o 
  -1   1   7       34.31       27.39      5.72 o 
   0   1   7        1.98        0.39      4.27 o 
   1   1   7        2.08        3.44      3.89 o 
   2   1   7        1.75        1.04      4.28 o 
   3   1   7      101.79      106.79      9.22 o 
   4   1   7      930.63      923.98     27.70 o 
   5   1   7      259.87      238.60     15.31 o 
   6   1   7       14.20       17.66     11.70 o 
   7   1   7       47.89       31.04     20.29 o 
   8   1   7      290.50      308.69     37.48 o 
   9   1   7      144.75      152.32     33.19 o 
  -8   2   7        4.75        6.45     17.43 o 
  -7   2   7      123.74      130.79     18.74 o 
  -6   2   7      365.20      393.71     26.58 o 
  -5   2   7      127.36      112.69     20.29 o 
  -4   2   7        2.26       -2.39     10.03 o 
  -3   2   7      412.51      417.61     21.68 o 
  -2   2   7     1279.54     1277.29     29.01 o 
  -1   2   7        4.32        4.69      4.46 o 
   0   2   7       26.96       21.74      5.13 o 
   1   2   7       41.76       29.59      4.96 o 
   2   2   7      159.63      153.40      8.89 o 
   3   2   7      786.31      820.11     22.80 o 
   4   2   7        3.59        6.42      7.76 o 
   5   2   7      791.60      826.76     35.66 o 
   6   2   7      117.05      111.14     15.73 o 
   7   2   7      185.97      220.12     33.90 o 
   8   2   7       19.89       27.46     17.43 o 
   9   2   7      255.44      283.39     39.63 o 
  10   2   7       27.21       10.03     19.34 o 
  -8   3   7       57.57       90.81     19.21 o 
  -7   3   7       41.01       49.22     15.10 o 
  -5   3   7       23.84        8.83     13.13 o 
  -4   3   7      305.81      258.80     27.69 o 
  -3   3   7       62.08       46.50      9.46 o 
  -2   3   7      378.37      369.86     23.08 o 
  -1   3   7      319.90      301.83     13.53 o 
   0   3   7      423.64      399.97     13.31 o 
   1   3   7        0.36        4.05      8.83 o 
   2   3   7      586.64      567.61     25.32 o 
   3   3   7      717.33      709.80     30.13 o 
   4   3   7      633.57      687.74     30.89 o 
   5   3   7       33.57       26.82     10.39 o 
   6   3   7        1.50       -6.24      9.89 o 
   7   3   7        1.01       -1.67     18.62 o 
   8   3   7       56.38       50.85     20.29 o 
   9   3   7        2.54        9.31     15.52 o 
  10   3   7      135.91      193.38     37.96 o 
  -8   4   7       37.14       45.90     14.95 o 
  -7   4   7      118.90      129.39     19.82 o 
  -6   4   7      270.14      263.81     33.90 o 
  -5   4   7      117.35       87.86     21.25 o 
  -4   4   7       47.23       30.51      8.66 o 
  -3   4   7      819.38      734.56     31.26 o 
  -2   4   7      256.44      246.16     17.88 o 
  -1   4   7      140.68      128.54     13.33 o 
   0   4   7     1038.21     1100.41     35.62 o 
   1   4   7      413.24      440.21     22.70 o 
   2   4   7        0.74        8.14      6.16 o 
   3   4   7      202.47      190.46     16.24 o 
   4   4   7      673.59      626.71     30.55 o 
   5   4   7        0.93       -0.85      8.06 o 
   6   4   7        0.11       -9.31     11.46 o 
   7   4   7        8.76      -10.50     16.71 o 
   8   4   7      180.73      253.07     35.33 o 
   9   4   7       90.75      111.73     27.22 o 
  10   4   7        0.08       -5.25     18.14 o 
  -7   5   7       31.24       31.51     15.70 o 
  -6   5   7      232.90      191.47     30.56 o 
  -5   5   7        3.13       10.27     12.65 o 
  -4   5   7      378.66      358.59     37.96 o 
  -3   5   7      913.73      838.33     33.61 o 
  -2   5   7      863.84      810.96     32.59 o 
  -1   5   7      288.65      278.64     19.24 o 
   0   5   7       36.74       40.52      9.75 o 
   1   5   7     1143.40     1116.18     73.29 o 
   2   5   7      635.87      636.01     28.94 o 
   3   5   7       99.25       89.89     12.31 o 
   4   5   7      514.02      525.90     28.69 o 
   5   5   7      470.97      480.00     28.45 o 
   6   5   7       78.90       77.11     19.10 o 
   7   5   7        3.38      -12.18     16.00 o 
   8   5   7      128.14      133.93     31.28 o 
   9   5   7      123.56      115.55     30.32 o 
  10   5   7       19.89       21.01     20.29 o 
  -6   6   7      102.05       69.24     22.20 o 
  -5   6   7       67.36       63.51     22.44 o 
  -4   6   7      165.95      119.61     24.11 o 
  -3   6   7      219.94      200.78     31.04 o 
  -2   6   7      266.84      285.06     33.90 o 
  -1   6   7      404.26      408.94     42.85 o 
   0   6   7      474.42      470.30     25.29 o 
   1   6   7       28.95       41.54     10.36 o 
   2   6   7      131.84      132.92     14.69 o 
   3   6   7       67.64       74.82     12.88 o 
   4   6   7       15.49       11.20     10.78 o 
   5   6   7       93.04      105.32     15.22 o 
   6   6   7      254.18      304.87     36.77 o 
   7   6   7       66.36       51.33     18.38 o 
   8   6   7      125.42      150.41     30.80 o 
   9   6   7        8.38        5.25     15.76 o 
  10   6   7       25.56       44.17     21.25 o 
  -6   7   7        1.11       26.74     22.68 o 
  -5   7   7      104.78       76.87     26.26 o 
  -4   7   7      294.11      352.86     42.26 o 
  -3   7   7       86.17       68.76     20.77 o 
  -2   7   7      137.12       97.17     24.83 o 
  -1   7   7      160.14      172.85     27.93 o 
   0   7   7      200.37      220.45     18.64 o 
   1   7   7        2.26        2.01      7.25 o 
   2   7   7       30.41       14.70      7.89 o 
   3   7   7       57.51       35.46      9.99 o 
   4   7   7       97.05       98.83     14.54 o 
   5   7   7      190.52      175.00     28.89 o 
   6   7   7       34.02       21.96     15.04 o 
   7   7   7       70.45       92.87     23.16 o 
   8   7   7        5.95        5.01     18.62 o 
   9   7   7        0.12        3.58     18.62 o 
  -5   8   7       15.05       12.18     21.25 o 
  -4   8   7       40.56       52.05     24.83 o 
  -3   8   7      154.60      145.87     32.23 o 
  -2   8   7      123.59      133.70     27.69 o 
  -1   8   7      130.05      120.80     28.17 o 
   0   8   7       46.05       43.93     16.47 o 
   1   8   7       65.12       75.77     12.41 o 
   2   8   7      130.50       85.43     12.75 o 
   3   8   7       12.07       19.72     10.62 o 
   4   8   7       28.81       42.26     19.10 o 
   5   8   7      189.83      177.15     29.37 o 
   6   8   7      104.00       86.19     21.73 o 
   7   8   7        3.86       14.32     14.09 o 
   8   8   7        4.00        1.67     15.28 o 
   9   8   7       37.79       60.64     21.01 o 
  -3   9   7       56.27       39.15     20.77 o 
  -2   9   7       80.16       61.83     21.01 o 
  -1   9   7      227.07      277.90     37.72 o 
   0   9   7       44.89       30.32     17.91 o 
   1   9   7      115.47      135.61     27.46 o 
   2   9   7       39.33       71.86     24.11 o 
   3   9   7       78.31       79.98     21.73 o 
   4   9   7      137.85       92.15     22.20 o 
   5   9   7       12.85        0.72     12.18 o 
   6   9   7        0.54        9.79     16.95 o 
   7   9   7       35.40       47.51     18.38 o 
   8   9   7        0.25       -2.63     14.09 o 
  -2  10   7       31.46       61.12     26.50 o 
  -1  10   7       61.36       52.52     23.40 o 
   0  10   7      295.20      347.37     45.12 o 
   1  10   7      147.39      137.99     31.28 o 
   2  10   7       19.62       19.34     15.28 o 
   3  10   7      227.29      195.05     33.42 o 
   4  10   7       74.32       75.44     24.83 o 
   5  10   7      135.04      138.23     27.93 o 
   6  10   7        2.93      -18.14     17.19 o 
   7  10   7       20.49       11.46     19.34 o 
   8  10   7        1.36      -19.82     18.38 o 
   0  11   7       11.83       16.95     23.87 o 
   1  11   7      137.04      151.60     33.19 o 
   2  11   7       29.26       49.18     22.20 o 
   3  11   7       12.22       -0.95     14.09 o 
   4  11   7       55.08      104.09     26.26 o 
   5  11   7        6.34       15.76     20.53 o 
   6  11   7       23.82       18.62     21.73 o 
  -4  -9   8       14.83       10.50     21.73 o 
  -3  -9   8        2.98       -3.34     13.61 o 
  -2  -9   8        8.97        9.31     15.04 o 
  -6  -8   8       14.48       21.49     18.38 o 
  -5  -8   8        4.56        7.16     14.80 o 
  -4  -8   8       43.70       55.15     20.53 o 
  -3  -8   8       74.35       69.71     21.49 o 
  -2  -8   8       12.20       15.52     15.04 o 
  -1  -8   8       16.22       19.34     20.77 o 
   0  -8   8       19.03       34.38     17.67 o 
   1  -8   8        1.80       14.56     15.04 o 
  -7  -7   8      368.62      337.34     46.55 o 
  -6  -7   8       12.85       12.89     16.23 o 
  -5  -7   8        2.34        6.45     14.80 o 
  -4  -7   8       19.80       50.37     21.73 o 
  -3  -7   8       86.14       56.10     22.20 o 
  -2  -7   8       37.07       29.37     16.23 o 
  -1  -7   8       65.13       61.60     19.10 o 
   0  -7   8       36.82       33.90     16.95 o 
   1  -7   8      141.35      131.79     29.13 o 
   2  -7   8        2.64       -0.72     13.37 o 
   3  -7   8       28.10       46.32     20.53 o 
  -8  -6   8       17.95       10.98     17.19 o 
  -7  -6   8       19.78       31.28     24.83 o 
  -6  -6   8        4.67      -13.37     19.10 o 
  -5  -6   8       12.86       24.11     20.05 o 
  -4  -6   8        8.98        9.79     18.38 o 
  -3  -6   8      155.70      119.85     23.87 o 
  -2  -6   8      268.89      250.68     32.47 o 
  -1  -6   8      153.51      139.64     17.64 o 
   0  -6   8       19.98       24.11     15.28 o 
   1  -6   8       29.18       23.64     13.85 o 
   2  -6   8       43.77       59.21     22.68 o 
   3  -6   8        7.17       -5.97     17.91 o 
   4  -6   8        0.12      -16.47     18.14 o 
  -8  -5   8       11.20       24.35     24.35 o 
  -7  -5   8       23.46       19.82     16.23 o 
  -6  -5   8        1.72        9.79     14.32 o 
  -5  -5   8       94.92      102.90     23.16 o 
  -4  -5   8       27.27       30.32     18.38 o 
  -3  -5   8       89.48       90.01     20.29 o 
  -2  -5   8      354.05      313.71     35.57 o 
  -1  -5   8      345.63      349.31     24.56 o 
   0  -5   8      134.91      126.09     15.60 o 
   1  -5   8       67.19       74.73     21.01 o 
   2  -5   8        8.25       14.56     16.47 o 
   3  -5   8       67.88       78.07     24.35 o 
   4  -5   8        3.11       -3.82     11.70 o 
   5  -5   8       10.43        6.21     17.19 o 
  -9  -4   8        8.01       13.37     18.86 o 
  -8  -4   8       35.56       53.24     25.31 o 
  -7  -4   8       11.64       10.50     20.53 o 
  -6  -4   8       27.51       27.46     21.49 o 
  -5  -4   8        4.38       -2.39     16.23 o 
  -4  -4   8      109.09      124.62     25.31 o 
  -3  -4   8        8.97       16.95     12.41 o 
  -2  -4   8       45.46       53.24     15.76 o 
  -1  -4   8       89.67       84.01     13.25 o 
   0  -4   8       46.45       38.98     10.19 o 
   1  -4   8      257.92      249.94     20.28 o 
   2  -4   8        3.95        2.29      9.44 o 
   3  -4   8        6.19       10.03     16.00 o 
   4  -4   8       24.60       22.20     18.14 o 
   5  -4   8       48.33       60.16     19.10 o 
   6  -4   8       40.85       54.19     22.92 o 
  -9  -3   8        4.41       -4.30     16.47 o 
  -8  -3   8        0.91       -3.34     16.23 o 
  -7  -3   8       26.59       30.56     17.43 o 
  -6  -3   8      314.04      384.14     42.26 o 
  -5  -3   8        6.95       11.22     18.62 o 
  -4  -3   8       12.38        8.83     11.94 o 
  -3  -3   8      139.21      183.83     26.26 o 
  -2  -3   8      300.60      270.26     28.41 o 
  -1  -3   8      263.14      277.50     20.68 o 
   0  -3   8      117.69       80.22     20.29 o 
   1  -3   8      278.85      270.44     20.26 o 
   2  -3   8      379.21      374.30     23.55 o 
   3  -3   8       50.30       43.97     11.41 o 
   4  -3   8      168.06      125.26     46.44 o 
   5  -3   8      131.36      167.66     19.38 o 
   6  -3   8      117.79      113.94     17.57 o 
   7  -3   8       32.64       33.85     14.00 o 
  -9  -2   8       51.52       49.42     24.35 o 
  -8  -2   8       33.54       34.86     24.35 o 
  -7  -2   8        2.74        3.58     19.10 o 
  -6  -2   8        2.63       12.18     19.10 o 
  -5  -2   8      466.21      517.11     44.88 o 
  -4  -2   8       18.77       35.81     18.14 o 
  -3  -2   8       43.85       37.72     16.71 o 
  -2  -2   8      189.78      190.28     25.07 o 
  -1  -2   8     1110.29     1082.85     36.97 o 
   0  -2   8      927.08      989.91     35.33 o 
   1  -2   8       36.03       50.56      9.96 o 
   2  -2   8      131.08      131.48     14.58 o 
   3  -2   8      673.35      695.02     27.02 o 
   4  -2   8       73.75       77.06     10.93 o 
   5  -2   8      152.56      158.34     14.68 o 
   6  -2   8      140.53      130.11     18.48 o 
   7  -2   8      118.64      136.83     20.76 o 
   8  -2   8       29.80       16.47     20.77 o 
  -9  -1   8        0.31      -12.41     27.46 o 
  -8  -1   8       25.96       54.19     27.22 o 
  -7  -1   8      428.45      539.79     53.24 o 
  -6  -1   8       86.32       98.12     26.26 o 
  -5  -1   8       61.04       60.16     18.38 o 
  -4  -1   8      400.66      426.63     37.96 o 
  -3  -1   8     1094.76     1108.00     56.10 o 
  -2  -1   8       56.05       54.19     16.00 o 
  -1  -1   8       46.76       45.67      9.12 o 
   0  -1   8       33.70       31.84      8.87 o 
   1  -1   8      404.11      398.37     16.45 o 
   2  -1   8        8.23        9.81      6.11 o 
   3  -1   8      124.49      116.72     11.25 o 
   4  -1   8      438.50      464.79     21.15 o 
   5  -1   8       93.14       75.57     10.95 o 
   6  -1   8       85.61       67.40     11.19 o 
   7  -1   8      239.42      227.67     24.06 o 
   8  -1   8      165.09      219.64     36.05 o 
  -9   0   8       62.86       51.33     25.55 o 
  -8   0   8       39.57       41.78     26.02 o 
  -7   0   8       32.41       15.28     22.92 o 
  -6   0   8      406.99      432.12     45.36 o 
  -5   0   8       18.67        3.58     16.23 o 
  -4   0   8      187.53      211.53     27.69 o 
  -3   0   8     1363.06     1352.95     58.01 o 
  -2   0   8      373.61      365.99     28.89 o 
  -1   0   8       49.89       44.18      6.11 o 
   0   0   8       70.22       68.55      7.17 o 
   1   0   8       27.62       24.17      5.51 o 
   2   0   8     1341.54     1455.85     38.60 o 
   3   0   8       29.30       26.05      7.53 o 
   4   0   8      593.03      614.56     26.95 o 
   5   0   8      175.99      204.65     15.52 o 
   6   0   8       89.95      117.89     12.82 o 
   7   0   8        5.68        8.36     18.62 o 
   8   0   8      221.87      222.51     33.90 o 
   9   0   8       40.27       32.71     24.83 o 
  -8   1   8        0.51       -1.43     17.19 o 
  -7   1   8       44.84       36.53     19.58 o 
  -6   1   8       66.31       95.02     22.68 o 
  -5   1   8      169.97      178.10     27.22 o 
  -4   1   8        4.61        5.76      8.20 o 
  -3   1   8      148.21      147.28     13.80 o 
  -2   1   8      995.08     1006.31     25.76 o 
  -1   1   8       25.50       18.34      5.39 o 
   0   1   8      225.59      201.36     10.63 o 
   1   1   8      116.84      115.41      9.17 o 
   2   1   8      312.25      299.70     14.25 o 
   3   1   8     1213.60     1224.88     29.65 o 
   4   1   8        3.16       18.25      7.02 o 
   5   1   8        9.09        3.98      7.20 o 
   6   1   8       15.30       19.63     12.10 o 
   7   1   8      142.47      175.71     31.51 o 
   8   1   8        3.14       12.89     21.25 o 
   9   1   8      117.86      141.81     30.80 o 
  -6   2   8       20.90       21.01     20.53 o 
  -5   2   8      160.95      161.35     17.78 o 
  -4   2   8      402.04      452.76     28.89 o 
  -3   2   8      375.82      347.19     17.33 o 
  -2   2   8       94.06       96.31      9.27 o 
  -1   2   8      652.56      604.77     19.46 o 
   0   2   8        6.88        2.90      4.84 o 
   1   2   8      484.43      480.08     33.07 o 
   2   2   8        0.44        6.90      7.29 o 
   3   2   8      425.40      409.95     59.09 o 
   4   2   8      213.21      192.84     18.58 o 
   5   2   8       17.58        2.62     10.26 o 
   6   2   8      372.56      340.51     26.81 o 
   7   2   8       51.00       79.26     22.44 o 
   8   2   8       23.63       46.55     20.53 o 
   9   2   8        0.76      -18.86     20.77 o 
  -7   3   8        0.97        8.28     13.16 o 
  -6   3   8       26.33       30.80     17.67 o 
  -5   3   8        1.23        5.25     10.74 o 
  -4   3   8        7.18        3.80      6.57 o 
  -3   3   8      493.81      478.79     22.25 o 
  -2   3   8       41.41       40.39      7.89 o 
  -1   3   8       98.85      100.99     12.74 o 
   0   3   8     1313.95     1366.13     40.24 o 
   1   3   8      499.64      530.23     25.79 o 
   2   3   8      307.23      329.76     21.10 o 
   3   3   8       32.95       38.76     10.13 o 
   4   3   8       28.13       27.68      9.22 o 
   5   3   8        1.17        0.64      8.06 o 
   6   3   8        3.25       -2.91     10.66 o 
   7   3   8       41.07       31.28     21.96 o 
   8   3   8       25.96       44.64     21.01 o 
   9   3   8       38.31       82.84     26.02 o 
  -7   4   8        1.20        4.43     14.26 o 
  -6   4   8        4.91        9.79     13.13 o 
  -5   4   8      136.57      142.48     16.74 o 
  -4   4   8        6.91       10.41      9.10 o 
  -3   4   8        3.16        8.34      8.85 o 
  -2   4   8      224.53      192.07     16.80 o 
  -1   4   8      318.05      316.70     21.10 o 
   0   4   8       83.33       89.30     12.80 o 
   1   4   8      627.59      652.18     29.09 o 
   2   4   8      326.62      331.69     21.69 o 
   3   4   8     1877.89     1919.37     65.18 o 
   4   4   8      326.92      283.47     22.78 o 
   5   4   8       56.40       40.25     10.36 o 
   6   4   8       46.76       68.08     13.66 o 
   7   4   8       12.78       16.71     14.80 o 
   8   4   8       58.52       36.53     22.92 o 
   9   4   8       25.14       31.75     23.64 o 
  -7   5   8       85.15      108.68     20.76 o 
  -6   5   8        0.31        6.45     19.10 o 
  -5   5   8       96.57       59.92     21.01 o 
  -4   5   8      264.81      245.90     33.42 o 
  -3   5   8        4.25        3.07      7.16 o 
  -2   5   8      310.34      294.02     21.24 o 
  -1   5   8      231.86      204.57     17.72 o 
   0   5   8      536.07      539.64     27.42 o 
   1   5   8       99.22      102.80     14.17 o 
   2   5   8        0.17       -2.60      8.40 o 
   3   5   8     1286.33     1271.29     43.83 o 
   4   5   8     1999.57     2003.17     82.96 o 
   5   5   8        0.11       -0.20     12.06 o 
   6   5   8      120.17      100.40     16.11 o 
   7   5   8      219.63      256.17     34.38 o 
   8   5   8       51.21       43.93     19.34 o 
   9   5   8        2.22      -13.61     20.29 o 
  -6   6   8      133.25       95.97     30.32 o 
  -5   6   8        2.38       17.91     18.14 o 
  -4   6   8       14.94       25.78     19.10 o 
  -3   6   8      152.27      146.83     26.98 o 
  -2   6   8      106.86      117.82     14.83 o 
  -1   6   8      139.16      139.54     26.86 o 
   0   6   8      148.62      122.37     14.34 o 
   1   6   8       23.05       19.26      7.80 o 
   2   6   8        5.88        3.30      6.19 o 
   3   6   8      226.58      207.77     19.48 o 
   4   6   8      157.26      141.99     16.53 o 
   5   6   8      143.31      131.51     18.08 o 
   6   6   8       40.18       23.64     15.28 o 
   7   6   8      111.10      102.42     24.11 o 
   8   6   8       81.35       69.24     23.64 o 
   9   6   8       48.07       81.89     24.83 o 
  -5   7   8      106.88      122.24     29.37 o 
  -4   7   8        1.05        0.00     19.82 o 
  -3   7   8       26.70       14.09     18.38 o 
  -2   7   8      130.23      129.64     28.17 o 
  -1   7   8       39.96       71.86     21.49 o 
   0   7   8      124.15      118.16     15.40 o 
   1   7   8      107.47       97.54     13.46 o 
   2   7   8        2.41        0.95      8.10 o 
   3   7   8        2.24        7.30      8.29 o 
   4   7   8       96.37       95.65     14.77 o 
   5   7   8        5.94       11.77      9.63 o 
   6   7   8      318.20      346.18     38.68 o 
   7   7   8       15.25       19.34     20.53 o 
   8   7   8        1.27        4.54     14.32 o 
   9   7   8       39.90       78.07     24.35 o 
  -4   8   8       42.76       37.72     25.07 o 
  -3   8   8       10.89       -0.24     20.53 o 
  -2   8   8       12.41       15.04     21.25 o 
  -1   8   8      158.72      148.74     27.46 o 
   0   8   8      160.20      128.44     27.93 o 
   1   8   8       38.34       37.11     10.71 o 
   2   8   8       70.93       69.17     12.94 o 
   3   8   8       37.78       52.80     12.40 o 
   4   8   8      265.13      239.72     22.48 o 
   5   8   8       39.24       25.78     15.28 o 
   6   8   8      113.07      107.91     24.59 o 
   7   8   8       17.97       13.85     19.82 o 
   8   8   8       23.55       43.69     24.83 o 
   9   8   8        0.00      -17.19     20.05 o 
  -3   9   8       71.02       76.40     24.11 o 
  -2   9   8      202.27      243.76     41.06 o 
  -1   9   8       23.84       18.14     20.53 o 
   0   9   8       71.32       79.26     26.74 o 
   1   9   8       55.81       95.50     27.22 o 
   2   9   8        0.49        1.67     17.43 o 
   3   9   8       34.21       20.48     23.40 o 
   4   9   8       39.91       53.96     21.25 o 
   5   9   8       30.36       31.99     21.01 o 
   6   9   8        1.09        6.92     18.14 o 
   7   9   8        6.12       13.61     15.52 o 
   8   9   8        6.91       13.13     14.80 o 
  -1  10   8       96.61      102.66     27.69 o 
   0  10   8        3.26       -0.24     22.44 o 
   1  10   8        0.40       12.89     15.28 o 
   2  10   8       40.90       34.38     22.68 o 
   3  10   8        6.82       10.98     20.05 o 
   4  10   8        4.42        1.43     18.62 o 
   5  10   8       58.29       78.07     22.44 o 
   6  10   8       18.62       47.03     23.64 o 
   7  10   8       11.49       12.18     15.28 o 
   1  11   8       16.30       12.41     25.78 o 
   2  11   8       32.36       33.66     25.07 o 
   3  11   8       76.70       98.36     29.37 o 
   4  11   8       14.57       25.55     18.14 o 
   5  11   8        4.97       -1.67     14.80 o 
  -4  -8   9        5.57       19.58     16.71 o 
  -3  -8   9       63.90       65.42     25.31 o 
  -2  -8   9      118.64      132.98     30.56 o 
  -1  -8   9       46.50       27.93     23.16 o 
   0  -8   9       46.79       23.87     17.19 o 
  -6  -7   9       44.76       47.03     25.31 o 
  -5  -7   9       16.68       16.71     16.23 o 
  -4  -7   9       56.53       68.76     24.35 o 
  -3  -7   9        7.23       -2.86     18.62 o 
  -2  -7   9      169.28      149.45     30.32 o 
  -1  -7   9      158.87      139.90     27.22 o 
   0  -7   9       44.40       49.18     19.82 o 
   1  -7   9       23.82        0.95     18.14 o 
   2  -7   9      125.23       99.08     29.13 o 
  -7  -6   9        9.65        1.91     17.19 o 
  -6  -6   9        5.92       28.89     22.44 o 
  -5  -6   9        8.95       33.66     21.49 o 
  -4  -6   9      101.52      102.42     23.16 o 
  -3  -6   9       59.33       60.40     19.34 o 
  -2  -6   9        0.14        8.83     16.47 o 
  -1  -6   9        1.97        6.01      9.12 o 
   0  -6   9       98.26      117.22     24.35 o 
   1  -6   9       25.33       19.34     17.19 o 
   2  -6   9        0.05       -4.77     16.47 o 
   3  -6   9       10.14        4.06     20.05 o 
  -8  -5   9        0.08        0.48     16.23 o 
  -7  -5   9       15.36       33.19     20.05 o 
  -6  -5   9       33.36        6.92     20.53 o 
  -5  -5   9       18.65       15.28     14.80 o 
  -4  -5   9        0.39       -0.24     13.37 o 
  -3  -5   9       36.56       71.38     21.73 o 
  -2  -5   9      117.52      142.77     26.26 o 
  -1  -5   9       40.99       40.01     12.30 o 
   0  -5   9        6.85       -2.04     10.03 o 
   1  -5   9      126.63      146.35     24.59 o 
   2  -5   9      220.38      217.97     31.75 o 
   3  -5   9      350.10      350.23     42.02 o 
   4  -5   9       15.77       53.72     23.16 o 
   5  -5   9       69.97      128.20     29.84 o 
  -8  -4   9       28.59       28.17     21.25 o 
  -7  -4   9        4.46       12.18     17.19 o 
  -6  -4   9       16.30        5.49     14.32 o 
  -5  -4   9       38.13       36.77     17.67 o 
  -4  -4   9       55.03       40.82     16.95 o 
  -3  -4   9       28.67       42.97     19.82 o 
  -2  -4   9      319.57      324.93     34.38 o 
  -1  -4   9      430.35      432.26     27.25 o 
   0  -4   9      110.13      106.26     15.52 o 
   1  -4   9       90.82       82.89     13.93 o 
   2  -4   9      405.51      425.87     27.14 o 
   3  -4   9      310.96      292.46     36.53 o 
   4  -4   9       18.01       23.40     17.43 o 
   5  -4   9        7.22       -2.86     16.23 o 
   6  -4   9       24.17       22.44     22.20 o 
  -8  -3   9       58.16       37.24     20.05 o 
  -7  -3   9      153.38      136.56     29.60 o 
  -6  -3   9       10.29       15.04     20.29 o 
  -5  -3   9       21.03       24.11     17.91 o 
  -4  -3   9      216.36      243.04     33.19 o 
  -3  -3   9       20.94       17.91     16.71 o 
  -2  -3   9      142.51      135.37     21.49 o 
  -1  -3   9      154.55      141.07     15.93 o 
   0  -3   9      350.21      356.11     24.03 o 
   1  -3   9      109.36       99.30     21.73 o 
   2  -3   9       88.23       78.32     15.16 o 
   3  -3   9      164.87      162.31     18.36 o 
   4  -3   9       12.71       14.32     15.76 o 
   5  -3   9       29.49       15.04     17.91 o 
   6  -3   9       14.19        3.82     18.14 o 
  -8  -2   9        6.04       -2.63     15.52 o 
  -7  -2   9      124.34      117.94     29.84 o 
  -6  -2   9      175.40      140.86     29.13 o 
  -5  -2   9        4.47      -15.52     11.22 o 
  -4  -2   9       20.89       13.37     12.41 o 
  -3  -2   9       88.18       95.74     21.25 o 
  -2  -2   9        1.41       -6.68      8.59 o 
  -1  -2   9       54.00       53.39     10.23 o 
   0  -2   9       33.99       32.47      9.48 o 
   1  -2   9      215.71      211.19     18.55 o 
   2  -2   9       50.79       36.63     10.64 o 
   3  -2   9      181.91      177.90     23.87 o 
   4  -2   9      239.59      250.38     21.25 o 
   5  -2   9      125.82      141.10     37.24 o 
   6  -2   9       38.63       30.85     14.34 o 
   7  -2   9       25.81       16.41     13.07 o 
  -8  -1   9       49.02       51.33     21.96 o 
  -7  -1   9        0.97       10.03     19.34 o 
  -6  -1   9       52.93       49.18     22.44 o 
  -5  -1   9      267.40      306.54     34.86 o 
  -4  -1   9      148.31      132.02     23.64 o 
  -3  -1   9        4.82        8.12     14.56 o 
  -2  -1   9       48.98       47.97     10.62 o 
  -1  -1   9        1.54        1.58     11.94 o 
   0  -1   9        1.20       -2.21      6.42 o 
   1  -1   9       76.97       66.01     11.45 o 
   2  -1   9      473.51      518.58     26.17 o 
   3  -1   9      182.01      164.67     30.01 o 
   4  -1   9       36.57       32.36      9.20 o 
   5  -1   9       12.65        6.48      7.46 o 
   6  -1   9      307.91      341.19     21.87 o 
   7  -1   9      110.43      127.97     28.89 o 
   8  -1   9        4.35       -8.59     20.77 o 
  -8   0   9       90.87       93.11     31.75 o 
  -7   0   9       76.53       87.14     27.93 o 
  -6   0   9       43.79       52.52     18.62 o 
  -5   0   9       93.81       95.26     23.87 o 
  -4   0   9      526.83      500.88     41.54 o 
  -3   0   9        2.56       -5.25     12.41 o 
  -2   0   9       14.69        6.65      7.74 o 
  -1   0   9       27.15       19.74     16.23 o 
   0   0   9       42.38       53.57     13.85 o 
   1   0   9      353.18      368.54     20.98 o 
   2   0   9        2.51        3.84      6.40 o 
   3   0   9      466.68      475.71     20.77 o 
   4   0   9      135.32      164.24     14.02 o 
   5   0   9      142.91      140.14     17.68 o 
   6   0   9        9.28       14.41     12.43 o 
   7   0   9      290.32      304.63     38.44 o 
   8   0   9       52.16       43.69     21.73 o 
  -8   1   9       76.12      124.62     29.60 o 
  -7   1   9        0.97       -5.01     23.16 o 
  -6   1   9       92.92      111.97     28.65 o 
  -5   1   9        2.99        3.34     16.23 o 
  -4   1   9      135.03      135.84     23.64 o 
  -3   1   9       82.50       89.29     18.86 o 
  -2   1   9      116.04       98.28     14.92 o 
  -1   1   9        0.03       -4.27      8.36 o 
   0   1   9      346.60      336.63     14.67 o 
   1   1   9      458.16      478.07     23.80 o 
   2   1   9      620.56      682.86     30.47 o 
   3   1   9       40.65       32.44      9.75 o 
   4   1   9        4.03       -2.03     10.86 o 
   5   1   9        2.95        5.61     11.49 o 
   6   1   9       70.15       64.74     22.08 o 
   7   1   9       18.94       23.25     13.36 o 
   8   1   9      143.17      174.76     33.19 o 
  -8   2   9      119.59      117.94     31.04 o 
  -7   2   9       50.10       51.81     26.02 o 
  -6   2   9        1.83       -2.39     19.34 o 
  -5   2   9      219.36      210.33     31.75 o 
  -4   2   9       93.91      117.70     22.68 o 
  -3   2   9       52.10       48.18      8.44 o 
  -2   2   9      452.60      442.81     25.55 o 
  -1   2   9      321.71      305.41     20.02 o 
   0   2   9        4.03        1.23      7.34 o 
   1   2   9      193.84      223.25     26.02 o 
   2   2   9      627.17      640.76     29.95 o 
   3   2   9       12.92       23.14      8.36 o 
   4   2   9        0.22        0.28      7.73 o 
   5   2   9        9.99        3.96     12.53 o 
   6   2   9      133.96      164.44     26.02 o 
   7   2   9      189.88      233.03     25.09 o 
   8   2   9        3.80       -9.07     21.73 o 
   9   2   9      104.35      135.37     33.90 o 
  -7   3   9       29.89       52.05     25.31 o 
  -6   3   9       84.62       76.16     24.35 o 
  -5   3   9      477.24      456.24     39.63 o 
  -4   3   9      370.72      354.99     24.77 o 
  -3   3   9      183.71      158.52     17.67 o 
  -2   3   9       35.02       36.34     10.37 o 
  -1   3   9      707.64      691.35     30.41 o 
   0   3   9      659.59      665.32     29.74 o 
   1   3   9      118.81      121.51     14.01 o 
   2   3   9      398.46      378.84     23.88 o 
   3   3   9      509.00      511.07     29.48 o 
   4   3   9       39.10       46.80     11.37 o 
   5   3   9        0.97        3.87      8.57 o 
   6   3   9      258.68      269.72     24.38 o 
   7   3   9      139.38      147.30     31.51 o 
   8   3   9       74.94       70.67     26.98 o 
   9   3   9        0.03      -16.00     16.00 o 
  -6   4   9      105.12       94.54     25.55 o 
  -5   4   9      139.84      105.56     15.80 o 
  -4   4   9      283.53      265.33     22.16 o 
  -3   4   9      276.40      270.16     21.78 o 
  -2   4   9      366.76      354.44     23.33 o 
  -1   4   9        3.52       13.74      8.86 o 
   0   4   9       74.31       56.64     11.93 o 
   1   4   9      172.07      177.02     17.13 o 
   2   4   9       34.52       15.74     10.38 o 
   3   4   9      114.06      110.82     16.20 o 
   4   4   9      480.34      477.51     29.46 o 
   5   4   9       56.83       75.73     14.51 o 
   6   4   9      106.99       75.49     14.43 o 
   7   4   9       67.72       52.76     20.05 o 
   8   4   9       29.34       31.75     24.11 o 
   9   4   9       31.55       22.68     24.35 o 
  -6   5   9      151.66      159.72     29.84 o 
  -5   5   9       14.83        2.15     11.70 o 
  -4   5   9       69.17       34.14     19.10 o 
  -3   5   9       41.70       30.22      9.94 o 
  -2   5   9       75.31       85.20     13.84 o 
  -1   5   9       30.41       38.72     10.98 o 
   0   5   9       59.32       46.06     11.56 o 
   1   5   9       76.37       50.64     11.89 o 
   2   5   9       74.84       74.12     28.05 o 
   3   5   9       95.45       80.42     13.63 o 
   4   5   9        8.67       15.89      8.93 o 
   5   5   9      348.74      352.28     26.59 o 
   6   5   9        2.25       -3.58      9.92 o 
   7   5   9        3.64        3.34     16.95 o 
   8   5   9       30.66       48.94     25.07 o 
   9   5   9       68.67       97.65     27.46 o 
  -5   6   9      134.03      149.21     31.04 o 
  -4   6   9       70.84       69.95     20.29 o 
  -3   6   9      166.97      139.90     28.41 o 
  -2   6   9       58.91       49.19     11.64 o 
  -1   6   9       35.84       34.25     11.04 o 
   0   6   9      104.81       73.07     13.39 o 
   1   6   9       51.01       28.85     11.11 o 
   2   6   9        5.69       -0.55     14.56 o 
   3   6   9      475.57      506.28     30.30 o 
   4   6   9       94.18       84.61     17.55 o 
   5   6   9        4.17        6.01      8.96 o 
   6   6   9       23.66       33.69     12.65 o 
   7   6   9       46.21       86.90     23.16 o 
   8   6   9       16.72       10.74     20.05 o 
   9   6   9       17.64        2.15     15.04 o 
  -4   7   9       95.82       98.36     26.98 o 
  -3   7   9      158.27      148.02     28.89 o 
  -2   7   9       68.28       69.47     23.16 o 
  -1   7   9      161.82      188.84     31.99 o 
   0   7   9       18.02       22.69     11.04 o 
   1   7   9       81.75      103.38     18.86 o 
   2   7   9       83.00       82.59     15.40 o 
   3   7   9       68.14       43.86     10.77 o 
   4   7   9       31.69       34.64     10.80 o 
   5   7   9       18.42       16.37      9.94 o 
   6   7   9       12.75        9.55     14.09 o 
   7   7   9       21.41       35.81     22.68 o 
   8   7   9       29.54       33.42     19.10 o 
  -3   8   9       74.24       79.74     28.89 o 
  -2   8   9      274.43      329.70     43.45 o 
  -1   8   9      208.83      216.30     34.14 o 
   0   8   9       26.53       32.47     19.34 o 
   1   8   9      217.40      219.40     21.35 o 
   2   8   9      239.73      232.18     22.03 o 
   3   8   9      122.04      110.57     16.54 o 
   4   8   9       10.03        7.52      8.66 o 
   5   8   9       60.79       74.73     23.64 o 
   6   8   9        3.02       26.74     16.47 o 
   7   8   9        0.50       -5.73     13.13 o 
   8   8   9       16.35       16.23     17.19 o 
  -2   9   9       19.51       21.49     17.91 o 
  -1   9   9      161.02      159.24     33.90 o 
   0   9   9       81.58       81.17     26.26 o 
   1   9   9       70.84       51.33     24.59 o 
   2   9   9       64.17       59.92     19.82 o 
   3   9   9       54.93       60.14     15.07 o 
   4   9   9       26.85        6.21     13.85 o 
   5   9   9       25.89       35.33     21.73 o 
   6   9   9       14.82       28.41     21.49 o 
   7   9   9       20.27       23.16     17.19 o 
   0  10   9      146.42      214.39     40.35 o 
   1  10   9       49.32       58.01     22.20 o 
   2  10   9        0.01       -5.01     18.38 o 
   3  10   9       16.91        6.21     20.53 o 
   4  10   9      115.10      129.40     27.93 o 
   5  10   9       65.33       74.01     25.31 o 
   6  10   9        0.23       -4.30     21.49 o 
  -4  -7  10       35.97       21.73     21.49 o 
  -3  -7  10      109.13       71.62     22.44 o 
  -2  -7  10       21.62       33.66     22.44 o 
  -1  -7  10       16.15       34.38     21.73 o 
   0  -7  10        8.62       10.50     14.56 o 
  -6  -6  10        5.69       12.65     17.19 o 
  -5  -6  10       14.91       24.11     18.38 o 
  -4  -6  10        1.79        5.01     18.86 o 
  -3  -6  10       16.94       23.64     15.28 o 
  -2  -6  10       26.83       31.99     20.05 o 
  -1  -6  10       46.83       63.98     22.92 o 
   0  -6  10        4.43        0.72     17.43 o 
   1  -6  10       19.18       15.76     14.32 o 
   2  -6  10        0.96        3.82     14.09 o 
  -7  -5  10       18.15       36.53     26.26 o 
  -6  -5  10        2.89       -3.58     19.58 o 
  -5  -5  10        3.34        1.43     19.10 o 
  -4  -5  10       79.69      100.99     26.74 o 
  -3  -5  10       34.90       28.41     15.28 o 
  -2  -5  10       31.19       17.29     10.90 o 
  -1  -5  10       68.83       81.67     14.35 o 
   0  -5  10       70.02       62.84     14.77 o 
   1  -5  10       64.98       68.76     20.05 o 
   2  -5  10       21.20       22.68     19.10 o 
   3  -5  10       17.28       54.91     23.64 o 
   4  -5  10       71.68       72.10     25.07 o 
  -7  -4  10       24.20       13.85     22.44 o 
  -6  -4  10       25.83       46.08     25.55 o 
  -5  -4  10        0.34        8.36     19.10 o 
  -4  -4  10       40.80       35.10     16.95 o 
  -3  -4  10      271.56      250.92     32.95 o 
  -2  -4  10      228.52      203.68     20.26 o 
  -1  -4  10        1.06       -4.04     10.12 o 
   0  -4  10      116.12      109.95     27.57 o 
   1  -4  10      142.53      130.56     16.88 o 
   2  -4  10      115.38      146.11     27.69 o 
   3  -4  10       84.69       70.43     20.53 o 
   4  -4  10       95.54      103.38     26.50 o 
   5  -4  10       70.51       71.14     24.83 o 
  -7  -3  10        1.70       -8.59     21.73 o 
  -6  -3  10       23.78       52.05     24.59 o 
  -5  -3  10      209.14      242.08     36.53 o 
  -4  -3  10       30.21       27.46     18.62 o 
  -3  -3  10       44.06       48.94     16.71 o 
  -2  -3  10       31.66       35.42     12.22 o 
  -1  -3  10       15.58        9.78     10.36 o 
   0  -3  10        1.51        1.62      7.97 o 
   1  -3  10      128.22      130.62     16.96 o 
   2  -3  10      191.45      196.47     20.09 o 
   3  -3  10       42.17       23.30     11.88 o 
   4  -3  10       51.29       70.67     21.96 o 
   5  -3  10      169.39      188.13     29.84 o 
   6  -3  10      137.70      137.04     30.80 o 
  -7  -2  10       22.57       -2.39     15.28 o 
  -6  -2  10       29.19       16.23     21.73 o 
  -5  -2  10      413.66      381.51     42.26 o 
  -4  -2  10       90.18      101.47     24.83 o 
  -3  -2  10       23.78       16.23     15.28 o 
  -2  -2  10        0.22       12.14      8.80 o 
  -1  -2  10       44.72       86.83     14.27 o 
   0  -2  10      236.69      219.95     22.56 o 
   1  -2  10       41.37       42.35     11.22 o 
   2  -2  10      245.85      228.72     20.30 o 
   3  -2  10      137.16      121.57     26.62 o 
   4  -2  10       19.13       19.16     11.13 o 
   5  -2  10        9.95       21.01     17.67 o 
  -8  -1  10       22.68       24.35     25.55 o 
  -7  -1  10       34.61       38.68     20.29 o 
  -6  -1  10        4.44       25.55     21.01 o 
  -5  -1  10       14.19       14.56     14.80 o 
  -4  -1  10      297.36      278.61     32.23 o 
  -3  -1  10        2.12        7.16     14.09 o 
  -2  -1  10       10.60       22.33     10.36 o 
  -1  -1  10        2.00       11.44      9.06 o 
   0  -1  10      224.29      229.59     18.93 o 
   1  -1  10      658.93      654.50     30.84 o 
   2  -1  10        5.87       10.43      9.11 o 
   3  -1  10       16.89       15.47      9.00 o 
   4  -1  10       34.26       29.13     17.67 o 
   5  -1  10      115.58      145.63     26.50 o 
   6  -1  10        1.77        7.16     16.95 o 
   7  -1  10      105.46       72.58     26.26 o 
  -7   0  10       18.82       63.74     25.78 o 
  -6   0  10      160.53      226.33     36.29 o 
  -5   0  10       43.06       75.20     23.40 o 
  -4   0  10       32.58       20.05     17.43 o 
  -3   0  10      104.61       83.62     14.42 o 
  -2   0  10       46.18       50.61     20.53 o 
  -1   0  10      149.20      137.78     19.10 o 
   0   0  10        7.22       11.46     10.74 o 
   1   0  10      169.65      171.89     25.55 o 
   2   0  10      292.66      319.44     34.86 o 
   3   0  10        0.81       -2.15     12.89 o 
   4   0  10      313.42      236.66     42.97 o 
   5   0  10       52.29       69.19     16.59 o 
   6   0  10       32.12       44.40     15.16 o 
   7   0  10        0.30        1.09     14.03 o 
  -7   1  10       23.31        3.58     23.16 o 
  -6   1  10        0.48        5.73     20.53 o 
  -5   1  10      215.79      223.70     32.95 o 
  -4   1  10       53.55       63.27     20.05 o 
  -3   1  10       11.63       16.47     12.65 o 
  -2   1  10      335.79      374.82     37.00 o 
  -1   1  10      224.47      214.87     29.60 o 
   0   1  10      371.79      368.62     36.05 o 
   1   1  10      229.30      190.75     26.74 o 
   2   1  10        3.83        8.21      8.52 o 
   3   1  10       14.11       15.38     10.98 o 
   4   1  10        3.99       -2.64      9.85 o 
   5   1  10       34.57       28.53     11.56 o 
   6   1  10       31.11       56.71     15.83 o 
   7   1  10       21.24       24.83     16.35 o 
   8   1  10       54.02       37.24     20.77 o 
  -4   2  10       78.95       64.46     17.91 o 
  -3   2  10      156.03      132.02     23.64 o 
  -2   2  10       69.51       50.37     16.23 o 
  -1   2  10      487.39      427.11     38.68 o 
   0   2  10       23.75       21.85     13.13 o 
   1   2  10     1351.46     1508.85     45.74 o 
   2   2  10       86.47       86.30     13.53 o 
   3   2  10       94.36       57.75     13.40 o 
   4   2  10       42.31       46.10     12.54 o 
   5   2  10        4.48       13.52     12.41 o 
   6   2  10       85.29       44.78     15.19 o 
   7   2  10       45.28       35.87     16.48 o 
   8   2  10       26.81       24.59     24.59 o 
  -6   3  10      154.91      139.90     26.50 o 
  -5   3  10        0.61       -4.06     13.37 o 
  -4   3  10      109.60       90.01     19.58 o 
  -3   3  10       92.98       83.08     19.58 o 
  -2   3  10      143.94      117.49     14.43 o 
  -1   3  10      191.97      186.87     17.55 o 
   0   3  10       79.39       67.42     12.07 o 
   1   3  10      514.85      512.20     59.45 o 
   2   3  10     2224.79     2238.55     58.82 o 
   3   3  10       20.70       22.50     10.26 o 
   4   3  10       83.48       84.80     15.68 o 
   5   3  10      256.54      234.24     22.71 o 
   6   3  10       32.98       27.87     14.27 o 
   7   3  10       27.84       38.96     14.68 o 
   8   3  10       69.81       76.64     28.17 o 
  -5   4  10       55.59       61.12     20.05 o 
  -4   4  10       47.10       59.49     13.59 o 
  -3   4  10      128.50      124.97     16.79 o 
  -2   4  10      215.28      220.21     19.83 o 
  -1   4  10       12.89        6.86      7.91 o 
   0   4  10       32.61       23.13      9.77 o 
   1   4  10      345.80      308.00     22.99 o 
   2   4  10      248.37      261.93     22.01 o 
   3   4  10      221.56      193.18     19.65 o 
   4   4  10       59.07       41.52     12.03 o 
   5   4  10      103.43       99.26     15.75 o 
   6   4  10      223.20      231.08     23.04 o 
   7   4  10       38.14       40.29     13.14 o 
   8   4  10       22.62       45.84     25.78 o 
  -5   5  10        9.15       21.25     18.86 o 
  -4   5  10      106.39       94.30     23.64 o 
  -3   5  10        4.03       -4.10      9.85 o 
  -2   5  10        8.71       13.63      8.44 o 
  -1   5  10      270.08      270.77     22.20 o 
   0   5  10        6.50        2.01      7.77 o 
   1   5  10        9.38       13.35     10.98 o 
   2   5  10       65.28       64.69     14.92 o 
   3   5  10        0.63       -5.99      9.72 o 
   4   5  10      414.16      403.89     28.61 o 
   5   5  10        1.27       -2.72      8.96 o 
   6   5  10       14.01       10.45     11.39 o 
   7   5  10      138.20      220.12     36.05 o 
   8   5  10       53.30       88.81     24.11 o 
  -5   6  10        1.65      -26.98     18.62 o 
  -4   6  10        2.34        1.67     17.67 o 
  -3   6  10      226.09      236.35     35.10 o 
  -2   6  10       41.84       46.05     13.18 o 
  -1   6  10        0.15      -12.19      9.11 o 
   0   6  10      129.53      105.27     14.99 o 
   1   6  10       28.09       34.78     11.19 o 
   2   6  10      245.38      237.38     22.44 o 
   3   6  10       60.76       52.14     12.85 o 
   4   6  10      108.01      101.88     16.29 o 
   5   6  10      100.08       96.75     17.22 o 
   6   6  10        8.25        7.19     14.21 o 
   7   6  10        3.21       -0.95     19.34 o 
   8   6  10       33.98       63.98     22.20 o 
  -4   7  10       78.24      101.47     29.13 o 
  -3   7  10        0.02       -3.58     18.38 o 
  -2   7  10      165.47      175.00     32.23 o 
  -1   7  10       35.97       47.23     11.88 o 
   0   7  10        0.29       -1.83      8.97 o 
   1   7  10       30.09       11.17     10.15 o 
   2   7  10       52.07       67.06     13.39 o 
   3   7  10       75.10       75.19     15.44 o 
   4   7  10       10.94       13.12     11.97 o 
   5   7  10        0.13        5.69      9.29 o 
   6   7  10       34.18       36.51     15.52 o 
   7   7  10        7.93        3.58     21.01 o 
   8   7  10        1.17       10.74     17.91 o 
  -3   8  10       27.58        8.83     22.44 o 
  -2   8  10       10.46       13.13     22.44 o 
  -1   8  10        2.01        4.77     13.85 o 
   0   8  10       44.78       58.25     23.40 o 
   1   8  10        1.39        4.27     10.32 o 
   2   8  10       15.07        4.11     11.47 o 
   3   8  10       66.29       67.35     14.74 o 
   4   8  10       77.69       96.78     17.81 o 
   5   8  10        4.07        4.11     10.66 o 
   6   8  10        4.09        9.55     19.34 o 
   7   8  10       12.29       -4.54     19.58 o 
  -1   9  10       18.06       30.80     22.44 o 
   0   9  10       16.36        1.91     22.20 o 
   1   9  10      106.71       99.79     26.02 o 
   2   9  10       39.54       48.21     13.34 o 
   3   9  10        0.00        3.66     10.12 o 
   4   9  10        8.53       22.86     13.05 o 
   5   9  10       35.36       30.08     21.01 o 
   6   9  10       26.50       65.18     26.02 o 
   1  10  10        5.65       -6.45     13.61 o 
   2  10  10       23.10       20.05     17.43 o 
   3  10  10       39.44       41.06     19.82 o 
   4  10  10        0.95       -0.48     19.82 o 
  -4  -6  11       31.32       45.60     19.34 o 
  -3  -6  11       92.73       92.28     18.95 o 
  -2  -6  11       26.85       34.10     12.96 o 
  -1  -6  11        8.63       14.80     14.32 o 
   0  -6  11      125.66      145.63     31.51 o 
  -5  -5  11       23.11       24.83     22.68 o 
  -4  -5  11       31.39       25.07     19.58 o 
  -3  -5  11       51.99       60.88     22.68 o 
  -2  -5  11       61.75       59.37     13.50 o 
  -1  -5  11       27.33       35.74     13.01 o 
   0  -5  11       11.93        2.44      9.62 o 
   1  -5  11      103.03      132.50     27.22 o 
   2  -5  11        5.00       -0.24     17.67 o 
  -6  -4  11        1.91        4.30     16.00 o 
  -5  -4  11       16.47       34.62     18.38 o 
  -4  -4  11        1.73       -4.30     17.91 o 
  -3  -4  11        4.98       25.07     19.10 o 
  -2  -4  11       10.85       14.94     12.29 o 
  -1  -4  11       68.91       66.44     18.74 o 
   0  -4  11       15.17       14.69     11.93 o 
   1  -4  11       56.45       46.35     14.06 o 
   2  -4  11      102.75      112.69     23.87 o 
   3  -4  11       65.21       98.60     26.50 o 
  -6  -3  11       51.98       70.19     26.98 o 
  -5  -3  11        2.23        1.91     19.34 o 
  -4  -3  11       23.91       40.35     17.19 o 
  -3  -3  11        0.45      -10.27     14.32 o 
  -2  -3  11        0.92        3.63      9.91 o 
  -1  -3  11       25.02       24.30     11.81 o 
   0  -3  11      166.48      166.27     25.78 o 
   1  -3  11       53.50       60.43     14.32 o 
   2  -3  11       28.41       16.15     11.56 o 
   3  -3  11        3.23       -0.09     11.69 o 
   4  -3  11      162.96      201.50     31.51 o 
  -7  -2  11       57.02       51.09     27.46 o 
  -6  -2  11      105.07      125.34     26.98 o 
  -5  -2  11        3.53       -9.55     16.95 o 
  -4  -2  11        0.32      -12.18     15.04 o 
  -3  -2  11       19.93       14.50     12.14 o 
  -2  -2  11        4.17        2.89      8.60 o 
  -1  -2  11       75.89       76.41     13.76 o 
   0  -2  11        7.64       18.34     10.40 o 
   1  -2  11      174.38      182.45     19.41 o 
   2  -2  11       76.68       73.12     13.89 o 
   3  -2  11       44.72       49.90     20.05 o 
   4  -2  11        0.22      -11.70     14.80 o 
  -7  -1  11        0.07       19.58     24.11 o 
  -6  -1  11       32.13       17.19     21.25 o 
  -5  -1  11       31.48       45.60     17.91 o 
  -4  -1  11        0.31        2.86     16.71 o 
  -3  -1  11        4.42        7.21      9.45 o 
  -2  -1  11      130.93      150.15     18.19 o 
  -1  -1  11      187.45      224.42     31.99 o 
   0  -1  11      241.29      218.69     31.04 o 
   1  -1  11       21.68       21.49     17.67 o 
   2  -1  11        7.29        9.79     14.80 o 
   3  -1  11        8.92        8.83     16.00 o 
   4  -1  11       14.98       31.04     15.04 o 
   5  -1  11        6.39        5.25     16.23 o 
  -7   0  11       36.42       60.16     26.26 o 
  -6   0  11        3.16       18.14     20.29 o 
  -5   0  11        0.51        3.34     13.37 o 
  -3   0  11       79.29       89.53     23.64 o 
  -2   0  11        0.24        0.72     15.52 o 
  -1   0  11       90.84       73.53     19.58 o 
   0   0  11      277.40      254.02     32.23 o 
   1   0  11       52.67       31.75     17.91 o 
   2   0  11        1.63        0.95     14.09 o 
   3   0  11       40.03       23.87     16.47 o 
   4   0  11      100.17      115.31     23.40 o 
   5   0  11       90.74       75.92     22.92 o 
   6   0  11        0.03        8.36     14.09 o 
  -4   1  11        0.78        2.86     10.98 o 
  -3   1  11      267.26      252.35     32.95 o 
  -2   1  11      326.84      323.49     38.20 o 
  -1   1  11       74.42       63.98     17.91 o 
   0   1  11      185.22      133.46     26.74 o 
   1   1  11      180.78      179.06     27.46 o 
   2   1  11       72.56       67.56     20.53 o 
   3   1  11        0.93       -2.15     14.56 o 
   4   1  11      131.94      140.62     27.69 o 
   5   1  11      190.12      180.25     28.89 o 
   6   1  11       65.28       73.28     16.09 o 
   7   1  11        0.12        3.62     10.60 o 
  -5   2  11      175.28      171.66     29.13 o 
  -4   2  11      117.08      137.52     27.46 o 
  -3   2  11        0.14       -7.40     10.50 o 
  -2   2  11       50.23       51.09     19.58 o 
  -1   2  11      104.42      114.36     23.87 o 
   0   2  11        3.23       14.80     12.89 o 
   1   2  11      163.89      131.55     24.83 o 
   2   2  11      202.38      197.68     31.04 o 
   3   2  11      126.53       96.09     15.22 o 
   4   2  11      117.80      105.10     16.24 o 
   5   2  11       82.29       78.26     16.43 o 
   6   2  11       48.32       75.56     17.85 o 
   7   2  11       31.28       37.11     14.15 o 
  -6   3  11        1.96      -13.85     15.28 o 
  -5   3  11       10.07       11.94     16.95 o 
  -4   3  11       21.89       47.03     16.71 o 
  -3   3  11       32.08       27.69     16.95 o 
  -2   3  11       25.87       11.46     12.18 o 
  -1   3  11        2.17        3.10     14.56 o 
   0   3  11        1.44       13.61     12.65 o 
   1   3  11       92.24       77.14     13.29 o 
   2   3  11       38.20       37.87     11.25 o 
   3   3  11      314.70      305.47     24.51 o 
   4   3  11        1.04        0.75     10.02 o 
   5   3  11        0.48        0.28      8.87 o 
   6   3  11       29.56       30.65     13.45 o 
   7   3  11       84.16      107.56     20.66 o 
  -5   4  11       93.97      103.85     25.31 o 
  -4   4  11       27.49       33.19     14.09 o 
  -3   4  11       22.59       11.22     15.04 o 
  -2   4  11       78.55       59.21     19.82 o 
  -1   4  11       18.68       18.31     10.45 o 
   0   4  11       37.07       31.10     11.98 o 
   1   4  11      241.02      238.27     38.68 o 
   2   4  11      141.73      151.78     35.45 o 
   3   4  11        0.01        1.85     10.55 o 
   4   4  11       17.13        9.04     11.90 o 
   5   4  11       39.63       42.69     15.44 o 
   6   4  11       28.90       47.02     16.03 o 
   7   4  11       32.83       26.47     15.70 o 
  -4   5  11       40.13       39.63     15.28 o 
  -3   5  11       74.43       43.21     15.16 o 
  -2   5  11       20.07       40.27     11.87 o 
  -1   5  11        2.80        8.98      9.23 o 
   0   5  11       87.32       81.91     18.50 o 
   1   5  11       13.47        2.93     10.21 o 
   2   5  11       30.27       22.58      9.77 o 
   3   5  11       15.51       29.29     11.46 o 
   4   5  11       28.22        9.19      9.45 o 
   5   5  11       24.32       28.74     12.55 o 
   6   5  11       40.81       42.21     14.00 o 
   7   5  11        9.17        7.66     12.41 o 
  -4   6  11      152.90      147.54     31.04 o 
  -3   6  11       92.37       86.90     21.96 o 
  -2   6  11        0.22       -6.47      9.12 o 
  -1   6  11      200.01      219.31     23.16 o 
   0   6  11      184.63      178.52     21.25 o 
   1   6  11      143.87      162.08     19.33 o 
   2   6  11       18.73       17.20     10.84 o 
   3   6  11       64.69       82.79     16.20 o 
   4   6  11        3.26        1.31      8.59 o 
   5   6  11        2.96        0.14      9.53 o 
   6   6  11       28.88       33.46     12.83 o 
   7   6  11       31.69       76.87     24.83 o 
  -3   7  11      160.95      142.77     31.75 o 
  -2   7  11       41.23       28.65     17.91 o 
  -1   7  11       38.99       37.88     14.11 o 
   0   7  11      106.93      116.14     18.29 o 
   1   7  11       86.13       80.01     15.26 o 
   2   7  11       25.94       19.56     11.18 o 
   3   7  11       21.95       22.81     12.03 o 
   4   7  11       41.54       67.78     15.77 o 
   5   7  11       30.89       35.99     13.53 o 
   6   7  11        0.27      -10.98     14.32 o 
   7   7  11       27.90       37.00     24.35 o 
  -1   8  11       37.27       36.53     23.87 o 
   0   8  11        0.32        7.64     18.14 o 
   1   8  11       10.67        8.83     10.64 o 
   2   8  11      170.48      200.44     22.56 o 
   3   8  11       63.43       68.66     16.09 o 
   4   8  11        0.01        3.87     10.36 o 
   5   8  11        5.32        6.51     11.20 o 
   6   8  11        1.39       -8.83     18.38 o 
   0   9  11        9.63       19.82     18.62 o 
   1   9  11        0.17       22.20     23.16 o 
   2   9  11       29.83       25.67     11.15 o 
   3   9  11       38.52       38.45     13.79 o 
   4   9  11        5.80       13.27     11.87 o 
  -3  -5  12        0.40        6.17     14.68 o 
  -2  -5  12        0.09      -11.00     11.90 o 
  -1  -5  12       46.73       40.68     13.99 o 
   0  -5  12       54.74       43.69     22.92 o 
  -4  -4  12        2.12      -19.34     16.23 o 
  -3  -4  12        3.34        9.32     11.41 o 
  -2  -4  12       25.86       37.39     13.15 o 
  -1  -4  12       12.26       15.54     12.92 o 
   0  -4  12       86.79       86.03     17.30 o 
   1  -4  12       20.83       11.63     12.58 o 
   2  -4  12       11.47       27.22     19.82 o 
  -5  -3  12        2.92       -4.77     19.34 o 
  -4  -3  12        0.10        0.72     17.91 o 
  -3  -3  12        0.15       10.17     10.64 o 
  -2  -3  12       68.52       76.10     19.58 o 
  -1  -3  12      173.40      163.85     20.81 o 
   0  -3  12        0.28       -6.13      9.29 o 
   2  -3  12        1.33      -10.98     15.76 o 
  -5  -2  12        6.46       25.31     16.47 o 
  -4  -2  12       12.52       32.06     16.59 o 
  -3  -2  12       36.63       30.71     14.09 o 
  -2  -2  12        0.44        1.67     17.19 o 
  -1  -2  12      115.31       93.35     22.68 o 
   0  -2  12       68.60       78.31     21.73 o 
   1  -2  12        7.73        0.72     15.52 o 
   2  -2  12       76.69       64.94     22.44 o 
   3  -2  12       15.92       21.96     15.28 o 
   4  -2  12       28.23       44.88     22.44 o 
  -4  -1  12       58.36       64.70     24.35 o 
  -3  -1  12       95.97       88.10     25.31 o 
  -2  -1  12       90.36       99.32     23.40 o 
  -1  -1  12       48.00       46.08     17.91 o 
   0  -1  12       35.20       44.64     19.82 o 
   1  -1  12        0.66      -10.74     10.27 o 
   2  -1  12       14.86       -2.86     16.23 o 
   3  -1  12        8.83        3.58     16.71 o 
   4  -1  12       25.04       33.19     16.47 o 
   5  -1  12       13.11       28.17     19.34 o 
  -5   0  12       47.14       23.64     16.47 o 
  -4   0  12       22.05       13.37     14.56 o 
  -3   0  12       87.25       97.41     23.16 o 
  -2   0  12       33.69       34.86     20.53 o 
  -1   0  12      183.48      167.36     29.84 o 
   0   0  12       65.35       67.33     19.58 o 
   1   0  12       30.07       13.85     13.61 o 
   2   0  12       17.21       17.19     17.43 o 
   3   0  12        1.58       12.41     13.85 o 
   4   0  12       38.47       34.62     16.47 o 
   5   0  12       21.55       36.05     17.91 o 
  -5   1  12       12.97        4.77     18.86 o 
  -4   1  12       64.81       74.96     23.64 o 
  -3   1  12       20.58       17.91     14.09 o 
  -2   1  12        6.31       -1.43     17.19 o 
  -1   1  12      279.79      278.85     34.86 o 
   0   1  12      926.07      998.89     65.42 o 
   1   1  12       55.66       77.35     23.64 o 
   2   1  12       29.04       35.10     20.29 o 
   3   1  12      162.12      200.54     30.56 o 
   4   1  12       32.02       42.02     19.82 o 
   5   1  12       15.05       26.74     19.82 o 
   6   1  12       48.07       51.57     20.05 o 
  -5   2  12       28.76       29.84     21.49 o 
  -4   2  12       38.55       25.31     18.86 o 
  -3   2  12        1.56        4.30     12.41 o 
  -2   2  12        1.31       -1.91     10.50 o 
  -1   2  12      138.03      121.76     26.98 o 
   0   2  12      241.08      242.80     35.10 o 
   1   2  12      188.52      174.76     29.60 o 
   2   2  12       45.14       44.17     17.43 o 
   3   2  12       73.67       44.17     21.25 o 
   4   2  12      162.61      175.95     31.51 o 
   5   2  12       58.45       46.32     19.34 o 
   6   2  12        7.85       -3.82     19.58 o 
  -5   3  12        8.53        0.72     17.67 o 
  -4   3  12       11.21       35.10     19.34 o 
  -3   3  12       68.38       57.54     18.62 o 
  -2   3  12        0.85        0.72     11.70 o 
  -1   3  12        1.78       -9.79     15.52 o 
   0   3  12       14.30       26.26     18.14 o 
   1   3  12        7.63       -2.86     16.47 o 
   2   3  12      199.98      208.90     31.51 o 
   3   3  12        1.41        3.10     13.13 o 
   4   3  12        1.22       -0.24     12.18 o 
   5   3  12      115.29      122.79     19.48 o 
   6   3  12       68.29       75.38     15.84 o 
  -4   4  12       35.43       29.37     19.34 o 
  -3   4  12        0.35       -3.58     16.00 o 
  -2   4  12       63.00       68.28     21.73 o 
  -1   4  12       11.28       13.37     17.67 o 
   0   4  12      194.25      246.14     35.33 o 
   1   4  12       46.45       44.17     20.77 o 
   2   4  12       73.34       67.03     14.39 o 
   3   4  12       79.31       86.41     18.14 o 
   4   4  12       16.88       17.53     11.59 o 
   5   4  12        0.52        3.23     16.00 o 
   6   4  12       62.67       45.65     16.50 o 
  -4   5  12       81.23       79.98     23.87 o 
  -3   5  12       30.31       39.87     16.71 o 
  -2   5  12        1.40       18.38     17.19 o 
  -1   5  12       33.39       37.72     20.77 o 
   0   5  12       21.00       19.82     13.85 o 
   1   5  12       80.96       96.36     17.20 o 
   2   5  12       12.07        6.22     11.86 o 
   3   5  12        5.61       13.39     10.64 o 
   4   5  12       29.82       35.87     16.12 o 
   5   5  12        7.75       15.92     12.67 o 
   6   5  12        3.15        2.09     10.28 o 
  -2   6  12       13.85        7.88     13.85 o 
  -1   6  12        8.12       19.50     12.78 o 
   0   6  12       28.20       22.93     11.87 o 
   1   6  12       63.89       69.95     16.01 o 
   2   6  12       67.77       79.06     14.84 o 
   3   6  12        5.60       11.88     10.77 o 
   4   6  12        1.87       12.88     15.04 o 
   5   6  12       34.47       36.33     14.05 o 
   6   6  12        4.29       17.33     12.27 o 
  -1   7  12       50.74       69.48     16.69 o 
   0   7  12       46.20       45.82     13.83 o 
   1   7  12        0.71       12.38     15.64 o 
   2   7  12        8.77       17.65     13.37 o 
   3   7  12       43.85       60.90     16.29 o 
   4   7  12       12.53       11.97     12.15 o 
   5   7  12        4.40        5.26     11.43 o 
   0   8  12       18.80       28.17     21.96 o 
   1   8  12       48.18       52.06     14.85 o 
   2   8  12        0.84       -1.98     10.98 o 
   3   8  12        5.02        2.42     11.58 o 
   4   8  12       90.28       87.91     17.64 o 
  -3  -3  13       64.83       83.80     24.11 o 
  -2  -3  13       39.97       58.01     23.87 o 
  -1  -3  13        0.92      -10.50     17.91 o 
   0  -3  13        0.80       12.18     18.86 o 
   1  -3  13        1.85       -5.97     17.91 o 
  -4  -2  13        1.15       -6.92     19.34 o 
  -3  -2  13       20.17       40.11     23.16 o 
  -2  -2  13       92.72       78.78     22.92 o 
  -1  -2  13       12.78       19.34     15.52 o 
   0  -2  13       13.77        7.88     18.38 o 
   1  -2  13        6.43       -5.25     17.91 o 
   2  -2  13        6.66        4.77     13.37 o 
  -4  -1  13      105.06       81.89     24.59 o 
  -3  -1  13       20.93       14.32     20.05 o 
  -2  -1  13       27.60       38.20     18.38 o 
  -1  -1  13       96.12       86.42     25.78 o 
   0  -1  13        9.34       14.09     14.32 o 
   1  -1  13       11.69       17.43     18.86 o 
   2  -1  13       76.86       88.81     23.16 o 
   3  -1  13       94.82       84.99     25.31 o 
  -4   0  13       25.10       26.98     21.01 o 
  -3   0  13       42.73       59.45     21.25 o 
  -2   0  13        7.30        6.45     15.28 o 
  -1   0  13       24.37       15.76     15.04 o 
   0   0  13      130.17      133.93     26.74 o 
   1   0  13       40.74       48.23     22.92 o 
   2   0  13       31.26       31.51     21.25 o 
   3   0  13       73.35       61.12     19.58 o 
   4   0  13       43.85       63.74     24.83 o 
  -4   1  13        5.17       21.25     20.05 o 
  -3   1  13        0.80        7.64     14.32 o 
  -2   1  13        3.86      -16.00     11.22 o 
  -1   1  13        2.93       20.53     20.05 o 
   0   1  13        2.19        9.07     19.34 o 
   1   1  13      211.85      216.78     33.66 o 
   2   1  13        4.48       16.00     20.05 o 
   3   1  13        0.66       -1.43     16.71 o 
   4   1  13       14.66       19.82     21.73 o 
  -4   2  13       27.58       12.18     15.52 o 
  -3   2  13       26.48       46.08     22.92 o 
  -2   2  13        4.31       16.23     14.80 o 
  -1   2  13      152.64      157.33     30.80 o 
   0   2  13       45.19       18.14     19.34 o 
   1   2  13        2.46       11.70     19.10 o 
   2   2  13        4.36        0.72     13.85 o 
   3   2  13       33.14       28.41     21.73 o 
   4   2  13       15.03       12.89     20.05 o 
   5   2  13       28.62       19.34     21.01 o 
  -3   3  13        0.55       -0.24     16.95 o 
  -2   3  13        7.22        2.63     13.37 o 
  -1   3  13        4.25        6.68     13.85 o 
   0   3  13       16.13       27.46     21.01 o 
   1   3  13       17.23        7.64     18.38 o 
   2   3  13        5.77       10.50     15.04 o 
   3   3  13        3.30       -2.63     18.38 o 
   4   3  13       45.18       56.58     20.53 o 
   5   3  13        3.74       15.52     21.73 o 
  -3   4  13       41.73       33.19     21.25 o 
  -2   4  13      121.92      113.64     24.83 o 
  -1   4  13       96.03      129.88     26.50 o 
   0   4  13        1.17      -22.20     16.95 o 
   1   4  13        6.04       10.27     14.56 o 
   2   4  13       22.95       31.99     16.95 o 
   3   4  13        0.21        6.92     18.86 o 
   4   4  13       18.10       15.04     21.96 o 
   5   4  13       27.32       26.26     18.38 o 
  -2   5  13       86.14       84.04     22.68 o 
  -1   5  13       41.04       55.15     22.92 o 
   0   5  13       63.64       78.55     25.31 o 
   1   5  13       47.13       39.39     18.62 o 
   2   5  13       14.75       10.74     14.80 o 
   3   5  13       46.15       57.54     25.07 o 
   4   5  13        0.37        5.25     13.23 o 
   5   5  13       22.32       22.09     11.92 o 
  -1   6  13       31.81       21.96     20.05 o 
   0   6  13       51.61       78.78     25.55 o 
   1   6  13       94.32      108.63     28.41 o 
   2   6  13        3.92        5.37     10.91 o 
   3   6  13        4.92       10.94     13.29 o 
   4   6  13        4.56       11.63     12.66 o 
   1   7  13       26.15       37.12     15.12 o 
   2   7  13       13.43        9.63     14.09 o 
   3   7  13        4.11        4.97     14.18 o 
  -1  -1  14       43.38       14.56     17.67 o 
   0  -1  14        6.68       16.00     16.47 o 
  -2   0  14      139.05      104.33     26.26 o 
  -1   0  14       75.81       52.52     20.53 o 
   0   0  14       10.82       19.10     17.19 o 
   1   0  14       42.60       16.47     21.73 o 
   2   0  14       62.71       31.75     18.62 o 
  -2   1  14        4.55       10.98     19.34 o 
  -1   1  14        2.03       -4.06     18.86 o 
   0   1  14       21.39       11.46     21.73 o 
   1   1  14        1.57        4.06     20.53 o 
   2   1  14        1.30        7.88     20.29 o 
  -2   2  14       53.82       71.14     27.22 o 
  -1   2  14       51.67       47.99     23.64 o 
   0   2  14       31.69       40.59     19.82 o 
   1   2  14       22.59       15.52     16.23 o 
   2   2  14       20.83       32.71     18.62 o 
   3   2  14        1.89       -5.25     21.25 o 
  -1   3  14       26.02       34.86     18.62 o 
   0   3  14        0.94       -2.15     14.80 o 
   1   3  14       20.01       20.53     17.43 o 
   2   3  14        7.88       -6.68     20.53 o 
   3   3  14       18.24       28.41     18.14 o 
  -1   4  14       54.92       53.72     24.83 o 
   0   4  14       22.45       57.30     25.55 o 
   1   4  14       11.14       10.98     16.23 o 
   2   4  14        8.93        7.64     21.25 o 
   3   4  14        9.72       -5.25     20.29 o 
   1   5  14       12.28       20.53     18.14 o 
                                                 
